# Supplementary material for: (Meta)genomic insights into the pathogenome of Cellulosimicrobium cellulans
Source: Sci Rep. 2016 May 6;6:25527. doi: 10.1038/srep25527 (PMC4858710; doi:10.1038/srep25527)
Supplement: Supplementary Dataset S4 [file srep25527-s2.xls]

## Sheet: Sheet1
Annotations of 598 out of 792 common orthologues between Cellulosimicrobium sp. strain MM, C. cellulans LMG16121, C. cellulans J36.
ko:K00004 BDH, butB; (R,R)-butanediol dehydrogenase / meso-butanediol dehydrogenase / diacetyl reductase [EC:1.1.1.4 1.1.1.- 1.1.1.303]
ko:K00010 iolG; myo-inositol 2-dehydrogenase / D-chiro-inositol 1-dehydrogenase [EC:1.1.1.18 1.1.1.369]
ko:K00016 LDH, ldh; L-lactate dehydrogenase [EC:1.1.1.27]
ko:K00024 mdh; malate dehydrogenase [EC:1.1.1.37]
ko:K00033 PGD, gnd, gntZ; 6-phosphogluconate dehydrogenase [EC:1.1.1.44 1.1.1.343]
ko:K00036 G6PD, zwf; glucose-6-phosphate 1-dehydrogenase [EC:1.1.1.49]
ko:K00058 serA, PHGDH; D-3-phosphoglycerate dehydrogenase [EC:1.1.1.95]
ko:K00075 murB; UDP-N-acetylmuramate dehydrogenase [EC:1.3.1.98]
ko:K00082 ribD2; 5-amino-6-(5-phosphoribosylamino)uracil reductase [EC:1.1.1.193]
ko:K00087 ygeS, xdhA; xanthine dehydrogenase molybdenum-binding subunit [EC:1.17.1.4]
ko:K00088 guaB; IMP dehydrogenase [EC:1.1.1.205]
ko:K00103 GULO; L-gulonolactone oxidase [EC:1.1.3.8]
ko:K00116 mqo; malate dehydrogenase (quinone) [EC:1.1.5.4]
ko:K00135 gabD; succinate-semialdehyde dehydrogenase / glutarate-semialdehyde dehydrogenase [EC:1.2.1.16 1.2.1.79 1.2.1.20]
ko:K00138 aldB; aldehyde dehydrogenase [EC:1.2.1.-]
ko:K00147 proA; glutamate-5-semialdehyde dehydrogenase [EC:1.2.1.41]
ko:K00162 PDHB, pdhB; pyruvate dehydrogenase E1 component beta subunit [EC:1.2.4.1]
ko:K00244 frdA; fumarate reductase flavoprotein subunit [EC:1.3.5.4]
ko:K00259 ald; alanine dehydrogenase [EC:1.4.1.1]
ko:K00262 E1.4.1.4, gdhA; glutamate dehydrogenase (NADP+) [EC:1.4.1.4]
ko:K00275 pdxH, PNPO; pyridoxamine 5'-phosphate oxidase [EC:1.4.3.5]
ko:K00287 folA; dihydrofolate reductase [EC:1.5.1.3]
ko:K00324 pntA; NAD(P) transhydrogenase subunit alpha [EC:1.6.1.2]
ko:K00325 pntB; NAD(P) transhydrogenase subunit beta [EC:1.6.1.2]
ko:K00336 nuoG; NADH-quinone oxidoreductase subunit G [EC:1.6.5.3]
ko:K00337 nuoH; NADH-quinone oxidoreductase subunit H [EC:1.6.5.3]
ko:K00344 qor, CRYZ; NADPH2:quinone reductase [EC:1.6.5.5]
ko:K00363 nirD; nitrite reductase (NADH) small subunit [EC:1.7.1.15]
ko:K00371 narH; nitrate reductase beta subunit [EC:1.7.99.4]
ko:K00372 nasA; assimilatory nitrate reductase catalytic subunit [EC:1.7.99.4]
ko:K00433 cpo; non-heme chloroperoxidase [EC:1.11.1.10]
ko:K00540 E1.-.-.-
ko:K00540 E1.-.-.-
ko:K00554 trmD; tRNA (guanine37-N1)-methyltransferase [EC:2.1.1.228]
ko:K00566 mnmA, trmU, TRMU; tRNA-specific 2-thiouridylase [EC:2.8.1.-]
ko:K00619 argA; amino-acid N-acetyltransferase [EC:2.3.1.1]
ko:K00626 E2.3.1.9, atoB; acetyl-CoA C-acetyltransferase [EC:2.3.1.9]
ko:K00626 E2.3.1.9, atoB; acetyl-CoA C-acetyltransferase [EC:2.3.1.9]
ko:K00627 DLAT, aceF, pdhC; pyruvate dehydrogenase E2 component (dihydrolipoamide acetyltransferase) [EC:2.3.1.12]
ko:K00627 DLAT, aceF, pdhC; pyruvate dehydrogenase E2 component (dihydrolipoamide acetyltransferase) [EC:2.3.1.12]
ko:K00658 DLST, sucB; 2-oxoglutarate dehydrogenase E2 component (dihydrolipoamide succinyltransferase) [EC:2.3.1.61]
ko:K00661 maa; maltose O-acetyltransferase [EC:2.3.1.79]
ko:K00697 otsA; trehalose 6-phosphate synthase [EC:2.4.1.15]
ko:K00758 deoA, TYMP; thymidine phosphorylase [EC:2.4.2.4]
ko:K00759 APRT, apt; adenine phosphoribosyltransferase [EC:2.4.2.7]
ko:K00766 trpD; anthranilate phosphoribosyltransferase [EC:2.4.2.18]
ko:K00782 lldG; L-lactate dehydrogenase complex protein LldG
ko:K00784 rnz; ribonuclease Z [EC:3.1.26.11]
ko:K00796 folP; dihydropteroate synthase [EC:2.5.1.15]
ko:K00817 hisC; histidinol-phosphate aminotransferase [EC:2.6.1.9]
ko:K00820 glmS, GFPT; glucosamine--fructose-6-phosphate aminotransferase (isomerizing) [EC:2.6.1.16]
ko:K00845 glk; glucokinase [EC:2.7.1.2]
ko:K00845 glk; glucokinase [EC:2.7.1.2]
ko:K00845 glk; glucokinase [EC:2.7.1.2]
ko:K00849 galK; galactokinase [EC:2.7.1.6]
ko:K00854 xylB, XYLB; xylulokinase [EC:2.7.1.17]
ko:K00864 glpK, GK; glycerol kinase [EC:2.7.1.30]
ko:K00865 glxK; glycerate kinase [EC:2.7.1.31]
ko:K00874 kdgK; 2-dehydro-3-deoxygluconokinase [EC:2.7.1.45]
ko:K00928 lysC; aspartate kinase [EC:2.7.2.4]
ko:K00936 E2.7.3.-
ko:K00941 thiD; hydroxymethylpyrimidine/phosphomethylpyrimidine kinase [EC:2.7.1.49 2.7.4.7]
ko:K00955 cysNC; bifunctional enzyme CysN/CysC [EC:2.7.7.4 2.7.1.25]
ko:K00957 cysD; sulfate adenylyltransferase subunit 2 [EC:2.7.7.4]
ko:K00970 pcnB; poly(A) polymerase [EC:2.7.7.19]
ko:K00982 glnE; glutamate-ammonia-ligase adenylyltransferase [EC:2.7.7.42]
ko:K01090 E3.1.3.16; protein phosphatase [EC:3.1.3.16]
ko:K01090 E3.1.3.16; protein phosphatase [EC:3.1.3.16]
ko:K01126 E3.1.4.46, glpQ, ugpQ; glycerophosphoryl diester phosphodiesterase [EC:3.1.4.46]
ko:K01126 E3.1.4.46, glpQ, ugpQ; glycerophosphoryl diester phosphodiesterase [EC:3.1.4.46]
ko:K01130 E3.1.6.1, aslA; arylsulfatase [EC:3.1.6.1]
ko:K01183 E3.2.1.14; chitinase [EC:3.2.1.14]
ko:K01186 NEU1; sialidase-1 [EC:3.2.1.18]
ko:K01187 malZ; alpha-glucosidase [EC:3.2.1.20]
ko:K01207 nagZ; beta-N-acetylhexosaminidase [EC:3.2.1.52]
ko:K01209 E3.2.1.55, abfA; alpha-N-arabinofuranosidase [EC:3.2.1.55]
ko:K01226 treC; trehalose-6-phosphate hydrolase [EC:3.2.1.93]
ko:K01239 iunH; purine nucleosidase [EC:3.2.2.1]
ko:K01246 tag; DNA-3-methyladenine glycosylase I [EC:3.2.2.20]
ko:K01251 E3.3.1.1, ahcY; adenosylhomocysteinase [EC:3.3.1.1]
ko:K01265 map; methionyl aminopeptidase [EC:3.4.11.18]
ko:K01265 map; methionyl aminopeptidase [EC:3.4.11.18]
ko:K01267 DNPEP; aspartyl aminopeptidase [EC:3.4.11.21]
ko:K01421 yhgE; putative membrane protein
ko:K01425 glsA, GLS; glutaminase [EC:3.5.1.2]
ko:K01433 purU; formyltetrahydrofolate deformylase [EC:3.5.1.10]
ko:K01443 nagA, AMDHD2; N-acetylglucosamine-6-phosphate deacetylase [EC:3.5.1.25]
ko:K01466 allB; allantoinase [EC:3.5.2.5]
ko:K01468 hutI, AMDHD1; imidazolonepropionase [EC:3.5.2.7]
ko:K01487 E3.5.4.3, guaD; guanine deaminase [EC:3.5.4.3]
ko:K01488 add, ADA; adenosine deaminase [EC:3.5.4.4]
ko:K01491 folD; methylenetetrahydrofolate dehydrogenase (NADP+) / methenyltetrahydrofolate cyclohydrolase [EC:1.5.1.5 3.5.4.9]
ko:K01494 dcd; dCTP deaminase [EC:3.5.4.13]
ko:K01512 acyP; acylphosphatase [EC:3.6.1.7]
ko:K01533 copB; Cu2+-exporting ATPase [EC:3.6.3.4]
ko:K01537 E3.6.3.8; Ca2+-transporting ATPase [EC:3.6.3.8]
ko:K01561 dehH; haloacetate dehalogenase [EC:3.8.1.3]
ko:K01580 E4.1.1.15, gadB, gadA, GAD; glutamate decarboxylase [EC:4.1.1.15]
ko:K01591 pyrF; orotidine-5'-phosphate decarboxylase [EC:4.1.1.23]
ko:K01596 E4.1.1.32, pckA, PEPCK; phosphoenolpyruvate carboxykinase (GTP) [EC:4.1.1.32]
ko:K01607 pcaC; 4-carboxymuconolactone decarboxylase [EC:4.1.1.44]
ko:K01609 trpC; indole-3-glycerol phosphate synthase [EC:4.1.1.48]
ko:K01620 ltaE; threonine aldolase [EC:4.1.2.5]
ko:K01634 SGPL1, DPL1; sphinganine-1-phosphate aldolase [EC:4.1.2.27]
ko:K01669 phrB; deoxyribodipyrimidine photo-lyase [EC:4.1.99.3]
ko:K01687 ilvD; dihydroxy-acid dehydratase [EC:4.2.1.9]
ko:K01687 ilvD; dihydroxy-acid dehydratase [EC:4.2.1.9]
ko:K01692 paaF, echA; enoyl-CoA hydratase [EC:4.2.1.17]
ko:K01696 trpB; tryptophan synthase beta chain [EC:4.2.1.20]
ko:K01724 PCBD, phhB; 4a-hydroxytetrahydrobiopterin dehydratase [EC:4.2.1.96]
ko:K01739 metB; cystathionine gamma-synthase [EC:2.5.1.48]
ko:K01744 aspA; aspartate ammonia-lyase [EC:4.3.1.1]
ko:K01754 E4.3.1.19, ilvA, tdcB; threonine dehydratase [EC:4.3.1.19]
ko:K01772 hemH, FECH; ferrochelatase [EC:4.99.1.1]
ko:K01775 alr; alanine racemase [EC:5.1.1.1]
ko:K01779 E5.1.1.13; aspartate racemase [EC:5.1.1.13]
ko:K01784 galE, GALE; UDP-glucose 4-epimerase [EC:5.1.3.2]
ko:K01788 nanE; N-acylglucosamine-6-phosphate 2-epimerase [EC:5.1.3.9]
ko:K01802 E5.2.1.8; peptidylprolyl isomerase [EC:5.2.1.8]
ko:K01809 manA, MPI; mannose-6-phosphate isomerase [EC:5.3.1.8]
ko:K01810 GPI, pgi; glucose-6-phosphate isomerase [EC:5.3.1.9]
ko:K01811 yicI; alpha-D-xyloside xylohydrolase [EC:3.2.1.177]
ko:K01840 manB; phosphomannomutase [EC:5.4.2.8]
ko:K01845 hemL; glutamate-1-semialdehyde 2,1-aminomutase [EC:5.4.3.8]
ko:K01867 WARS, trpS; tryptophanyl-tRNA synthetase [EC:6.1.1.2]
ko:K01869 LARS, leuS; leucyl-tRNA synthetase [EC:6.1.1.4]
ko:K01883 CARS, cysS; cysteinyl-tRNA synthetase [EC:6.1.1.16]
ko:K01892 HARS, hisS; histidyl-tRNA synthetase [EC:6.1.1.21]
ko:K01897 ACSL, fadD; long-chain acyl-CoA synthetase [EC:6.2.1.3]
ko:K01916 nadE; NAD+ synthase [EC:6.3.1.5]
ko:K01918 panC; pantoate--beta-alanine ligase [EC:6.3.2.1]
ko:K01921 ddl; D-alanine-D-alanine ligase [EC:6.3.2.4]
ko:K01933 purM; phosphoribosylformylglycinamidine cyclo-ligase [EC:6.3.3.1]
ko:K01945 purD; phosphoribosylamine--glycine ligase [EC:6.3.4.13]
ko:K01952 purL, PFAS; phosphoribosylformylglycinamidine synthase [EC:6.3.5.3]
ko:K01971 ligD; bifunctional non-homologous end joining protein LigD [EC:6.5.1.1]
ko:K01990 ABC-2.A; ABC-2 type transport system ATP-binding protein
ko:K01990 ABC-2.A; ABC-2 type transport system ATP-binding protein
ko:K01990 ABC-2.A; ABC-2 type transport system ATP-binding protein
ko:K01992 ABC-2.P; ABC-2 type transport system permease protein
ko:K01992 ABC-2.P; ABC-2 type transport system permease protein
ko:K01996 livF; branched-chain amino acid transport system ATP-binding protein
ko:K01998 livM; branched-chain amino acid transport system permease protein
ko:K02004 ABC.CD.P; putative ABC transport system permease protein
ko:K02013 ABC.FEV.A; iron complex transport system ATP-binding protein [EC:3.6.3.34]
ko:K02013 ABC.FEV.A; iron complex transport system ATP-binding protein [EC:3.6.3.34]
ko:K02015 ABC.FEV.P; iron complex transport system permease protein
ko:K02016 ABC.FEV.S; iron complex transport system substrate-binding protein
ko:K02016 ABC.FEV.S; iron complex transport system substrate-binding protein
ko:K02020 modA; molybdate transport system substrate-binding protein
ko:K02025 ABC.MS.P; multiple sugar transport system permease protein
ko:K02026 ABC.MS.P1; multiple sugar transport system permease protein
ko:K02028 ABC.PA.A; polar amino acid transport system ATP-binding protein [EC:3.6.3.21]
ko:K02029 ABC.PA.P; polar amino acid transport system permease protein
ko:K02030 ABC.PA.S; polar amino acid transport system substrate-binding protein
ko:K02032 ABC.PE.A1; peptide/nickel transport system ATP-binding protein
ko:K02033 ABC.PE.P; peptide/nickel transport system permease protein
ko:K02034 ABC.PE.P1; peptide/nickel transport system permease protein
ko:K02048 cysP, sbp; sulfate transport system substrate-binding protein
ko:K02058 ABC.SS.S; simple sugar transport system substrate-binding protein
ko:K02064 thiB, tbpA; thiamine transport system substrate-binding protein
ko:K02168 betT, betS; choline/glycine/proline betaine transport protein
ko:K02276 coxC; cytochrome c oxidase subunit III [EC:1.9.3.1]
ko:K02283 cpaF, tadA; pilus assembly protein CpaF
ko:K02302 cysG; uroporphyrin-III C-methyltransferase / precorrin-2 dehydrogenase / sirohydrochlorin ferrochelatase [EC:2.1.1.107 1.3.1.76 4.99.1.4]
ko:K02313 dnaA; chromosomal replication initiator protein
ko:K02314 dnaB; replicative DNA helicase [EC:3.6.4.12]
ko:K02337 DPO3A1, dnaE; DNA polymerase III subunit alpha [EC:2.7.7.7]
ko:K02340 DPO3D1, holA; DNA polymerase III subunit delta [EC:2.7.7.7]
ko:K02438 treX, glgX; glycogen operon protein [EC:3.2.1.-]
ko:K02469 gyrA; DNA gyrase subunit A [EC:5.99.1.3]
ko:K02479 K02479; two-component system, NarL family, response regulator
ko:K02479 K02479; two-component system, NarL family, response regulator
ko:K02479 K02479; two-component system, NarL family, response regulator
ko:K02479 K02479; two-component system, NarL family, response regulator
ko:K02480 K02480; two-component system, NarL family, sensor kinase [EC:2.7.13.3]
ko:K02493 hemK, prmC, HEMK; release factor glutamine methyltransferase [EC:2.1.1.297]
ko:K02501 hisH; glutamine amidotransferase [EC:2.4.2.-]
ko:K02517 lpxL, htrB; KDO2-lipid IV(A) lauroyltransferase [EC:2.3.1.241]
ko:K02529 lacI, galR; LacI family transcriptional regulator
ko:K02529 lacI, galR; LacI family transcriptional regulator
ko:K02575 NRT, narK, nrtP, nasA; MFS transporter, NNP family, nitrate/nitrite transporter
ko:K02804 PTS-Nag-EIIC, nagE; PTS system, N-acetylglucosamine-specific IIC component
ko:K02851 wecA, tagO, rfe; UDP-GlcNAc:undecaprenyl-phosphate GlcNAc-1-phosphate transferase [EC:2.7.8.33]
ko:K02860 rimM; 16S rRNA processing protein RimM
ko:K02867 RP-L11, MRPL11, rplK; large subunit ribosomal protein L11
ko:K03046 rpoC; DNA-directed RNA polymerase subunit beta' [EC:2.7.7.6]
ko:K03074 secF; preprotein translocase subunit SecF
ko:K03077 ulaF, sgaE; L-ribulose-5-phosphate 4-epimerase [EC:5.1.3.4]
ko:K03088 SIG3.2, rpoE; RNA polymerase sigma-70 factor, ECF subfamily
ko:K03088 SIG3.2, rpoE; RNA polymerase sigma-70 factor, ECF subfamily
ko:K03101 lspA; signal peptidase II [EC:3.4.23.36]
ko:K03110 ftsY; fused signal recognition particle receptor
ko:K03168 topA; DNA topoisomerase I [EC:5.99.1.2]
ko:K03212 rumB; 23S rRNA (uracil747-C5)-methyltransferase [EC:2.1.1.189]
ko:K03216 trmL, cspR; tRNA (cytidine/uridine-2'-O-)-methyltransferase [EC:2.1.1.207]
ko:K03284 corA; magnesium transporter
ko:K03292 TC.GPH; glycoside/pentoside/hexuronide:cation symporter, GPH family
ko:K03308 TC.NSS; neurotransmitter:Na+ symporter, NSS family
ko:K03313 nhaA; Na+:H+ antiporter, NhaA family
ko:K03316 TC.CPA1; monovalent cation:H+ antiporter, CPA1 family
ko:K03320 amt, AMT, MEP; ammonium transporter, Amt family
ko:K03321 TC.SULP; sulfate permease, SulP family
ko:K03325 TC.ACR3; arsenite transporter, ACR3 family
ko:K03432 psmA, prcA; proteasome alpha subunit [EC:3.4.25.1]
ko:K03433 psmB, prcB; proteasome beta subunit [EC:3.4.25.1]
ko:K03437 spoU; RNA methyltransferase, TrmH family
ko:K03449 MFS.CP; MFS transporter, CP family, cyanate transporter
ko:K03466 ftsK, spoIIIE; DNA segregation ATPase FtsK/SpoIIIE, S-DNA-T family
ko:K03466 ftsK, spoIIIE; DNA segregation ATPase FtsK/SpoIIIE, S-DNA-T family
ko:K03469 rnhA, RNASEH1; ribonuclease HI [EC:3.1.26.4]
ko:K03499 trkA; trk system potassium uptake protein TrkA
ko:K03523 bioY; biotin transport system substrate-specific component
ko:K03546 sbcC; exonuclease SbcC
ko:K03551 ruvB; holliday junction DNA helicase RuvB [EC:3.6.4.12]
ko:K03587 ftsI; cell division protein FtsI (penicillin-binding protein 3)
ko:K03601 xseA; exodeoxyribonuclease VII large subunit [EC:3.1.11.6]
ko:K03631 recN; DNA repair protein RecN (Recombination protein N)
ko:K03654 recQ; ATP-dependent DNA helicase RecQ [EC:3.6.4.12]
ko:K03657 uvrD, pcrA; DNA helicase II / ATP-dependent DNA helicase PcrA [EC:3.6.4.12]
ko:K03684 rnd; ribonuclease D [EC:3.1.13.5]
ko:K03695 clpB; ATP-dependent Clp protease ATP-binding subunit ClpB
ko:K03701 uvrA; excinuclease ABC subunit A
ko:K03727 helY; ATP-dependent RNA helicase HelY [EC:3.6.4.-]
ko:K03733 xerC; integrase/recombinase XerC
ko:K03758 arcD, lysl, lysP; arginine:ornithine antiporter / lysine permease
ko:K03799 htpX; heat shock protein HtpX [EC:3.4.24.-]
ko:K03885 ndh; NADH dehydrogenase [EC:1.6.99.3]
ko:K03890 qcrA; ubiquinol-cytochrome c reductase iron-sulfur subunit
ko:K03979 obg; GTP-binding protein
ko:K04066 priA; primosomal protein N' (replication factor Y) (superfamily II helicase) [EC:3.6.4.-]
ko:K04091 ssuD; alkanesulfonate monooxygenase [EC:1.14.14.5]
ko:K04485 sms, radA; DNA repair protein RadA/Sms
ko:K04753 sufI; suppressor of ftsI
ko:K04761 oxyR; LysR family transcriptional regulator, hydrogen peroxide-inducible genes activator
ko:K05349 bglX; beta-glucosidase [EC:3.2.1.21]
ko:K05366 mrcA; penicillin-binding protein 1A [EC:2.4.1.- 3.4.-.-]
ko:K05499 cytR; LacI family transcriptional regulator, repressor for deo operon, udp, cdd, tsx, nupC, and nupG
ko:K05499 cytR; LacI family transcriptional regulator, repressor for deo operon, udp, cdd, tsx, nupC, and nupG
ko:K05559 phaA; multicomponent K+:H+ antiporter subunit A
ko:K05794 terC; tellurite resistance protein TerC
ko:K05794 terC; tellurite resistance protein TerC
ko:K05845 opuC; osmoprotectant transport system substrate-binding protein
ko:K05846 opuBD; osmoprotectant transport system permease protein
ko:K06024 scpB; segregation and condensation protein B
ko:K06044 treY, glgY; (1->4)-alpha-D-glucan 1-alpha-D-glucosylmutase [EC:5.4.99.15]
ko:K06048 ybdK; carboxylate-amine ligase [EC:6.3.-.-]
ko:K06113 abnA_B; arabinan endo-1,5-alpha-L-arabinosidase [EC:3.2.1.99]
ko:K06147 ABCB-BAC; ATP-binding cassette, subfamily B, bacterial
ko:K06147 ABCB-BAC; ATP-binding cassette, subfamily B, bacterial
ko:K06147 ABCB-BAC; ATP-binding cassette, subfamily B, bacterial
ko:K06158 ABCF3; ATP-binding cassette, subfamily F, member 3
ko:K06158 ABCF3; ATP-binding cassette, subfamily F, member 3
ko:K06173 truA, PUS1; tRNA pseudouridine38-40 synthase [EC:5.4.99.12]
ko:K06287 maf; septum formation protein
ko:K06381 spoIID; stage II sporulation protein D
ko:K06442 tlyA; 23S rRNA (cytidine1920-2'-O)/16S rRNA (cytidine1409-2'-O)-methyltransferase [EC:2.1.1.226 2.1.1.227]
ko:K06607 iolS; myo-inositol catabolism protein IolS [EC:1.1.1.-]
ko:K06860 K06860; uncharacterized protein
ko:K06895 lysE, argO; L-lysine exporter family protein LysE/ArgO
ko:K06911 K06911
ko:K06942 K06942
ko:K06945 K06945
ko:K06956 K06956
ko:K06966 K06966
ko:K06976 K06976
ko:K06994 K06994; putative drug exporter of the RND superfamily
ko:K06996 K06996
ko:K07020 K07020
ko:K07024 K07024
ko:K07029 dagK; diacylglycerol kinase (ATP) [EC:2.7.1.107]
ko:K07047 K07047
ko:K07054 K07054
ko:K07058 K07058; membrane protein
ko:K07062 K07062
ko:K07067 disA; diadenylate cyclase [EC:2.7.7.85]
ko:K07071 K07071
ko:K07090 K07090
ko:K07095 K07095
ko:K07104 catE; catechol 2,3-dioxygenase [EC:1.13.11.2]
ko:K07106 murQ; N-acetylmuramic acid 6-phosphate etherase [EC:4.2.1.126]
ko:K07124 K07124
ko:K07149 K07149
ko:K07160 K07160; UPF0271 protein
ko:K07177 K07177; PDZ domain-containing protein
ko:K07192 FLOT; flotillin
ko:K07259 dacB; D-alanyl-D-alanine carboxypeptidase / D-alanyl-D-alanine-endopeptidase (penicillin-binding protein 4) [EC:3.4.16.4 3.4.21.-]
ko:K07305 msrB; peptide-methionine (R)-S-oxide reductase [EC:1.8.4.12]
ko:K07401 K07401; selenoprotein W-related protein
ko:K07404 pgl; 6-phosphogluconolactonase [EC:3.1.1.31]
ko:K07503 K07503; hypothetical protein
ko:K07566 tsaC, rimN, SUA5; L-threonylcarbamoyladenylate synthase [EC:2.7.7.87]
ko:K07648 arcB; two-component system, OmpR family, aerobic respiration control sensor histidine kinase ArcB [EC:2.7.13.3]
ko:K07685 narP; two-component system, NarL family, nitrate/nitrite response regulator NarP
ko:K07695 devR; two-component system, NarL family, response regulator DevR
ko:K07806 arnB, pmrH; UDP-4-amino-4-deoxy-L-arabinose-oxoglutarate aminotransferase [EC:2.6.1.87]
ko:K08167 smvA, qacA, lfrA; MFS transporter, DHA2 family, multidrug resistance protein
ko:K08296 sixA; phosphohistidine phosphatase [EC:3.1.3.-]
ko:K08681 pdxT, pdx2; 5'-phosphate synthase pdxT subunit [EC:4.3.3.6]
ko:K08884 K08884; serine/threonine protein kinase, bacterial [EC:2.7.11.1]
ko:K08884 K08884; serine/threonine protein kinase, bacterial [EC:2.7.11.1]
ko:K09014 sufB; Fe-S cluster assembly protein SufB
ko:K09118 K09118; hypothetical protein
ko:K09762 K09762; hypothetical protein
ko:K09932 K09932; hypothetical protein
ko:K10039 ABC.GLN1.S; putative glutamine transport system substrate-binding protein
ko:K10112 msmX, msmK, malK, sugC, ggtA, msiK; multiple sugar transport system ATP-binding protein
ko:K10117 msmE; raffinose/stachyose/melibiose transport system substrate-binding protein
ko:K10440 rbsC; ribose transport system permease protein
ko:K10546 ABC.GGU.S, chvE; putative multiple sugar transport system substrate-binding protein
ko:K10547 ABC.GGU.P, gguB; putative multiple sugar transport system permease protein
ko:K10548 ABC.GGU.A, gguA; putative multiple sugar transport system ATP-binding protein
ko:K11263 bccA; acetyl-CoA/propionyl-CoA carboxylase, biotin carboxylase, biotin carboxyl carrier protein [EC:6.4.1.2 6.4.1.3 6.3.4.14]
ko:K11354 cph1; two-component system, chemotaxis family, sensor kinase Cph1 [EC:2.7.13.3]
ko:K11354 cph1; two-component system, chemotaxis family, sensor kinase Cph1 [EC:2.7.13.3]
ko:K11367 CHD1; chromodomain-helicase-DNA-binding protein 1 [EC:3.6.4.12]
ko:K11741 sugE; quaternary ammonium compound-resistance protein SugE
ko:K11991 tadA; tRNA(adenine34) deaminase [EC:3.5.4.33]
ko:K11996 MOCS3, UBA4, moeB; adenylyltransferase and sulfurtransferase
ko:K12308 bgaB, lacA; beta-galactosidase [EC:3.2.1.23]
ko:K12368 dppA; dipeptide transport system substrate-binding protein
ko:K12373 HEXA_B; hexosaminidase [EC:3.2.1.52]
ko:K13288 orn, REX2, REXO2; oligoribonuclease [EC:3.1.-.-]
ko:K13527 mpa; proteasome-associated ATPase
ko:K13529 ada-alkA; AraC family transcriptional regulator, regulatory protein of adaptative response / DNA-3-methyladenine glycosylase II [EC:3.2.2.21]
ko:K13572 pafB; proteasome accessory factor B
ko:K13584 ctrA; two-component system, cell cycle response regulator CtrA
ko:K13633 ftrA; AraC family transcriptional regulator, transcriptional activator FtrA
ko:K13633 ftrA; AraC family transcriptional regulator, transcriptional activator FtrA
ko:K13821 putA; RHH-type transcriptional regulator, proline utilization regulon repressor / proline dehydrogenase / delta 1-pyrroline-5-carboxylate dehydrogenase [EC:1.5.5.2 1.2.1.88]
ko:K14162 dnaE2; error-prone DNA polymerase [EC:2.7.7.7]
ko:K14166 ycnJ; copper transport protein
ko:K14261 alaC; alanine-synthesizing transaminase [EC:2.6.1.-]
ko:K14393 actP; cation/acetate symporter
ko:K14949 pknG; serine/threonine-protein kinase PknG [EC:2.7.11.1]
ko:K14977 ylbA, UGHY; (S)-ureidoglycine aminohydrolase [EC:3.5.3.26]
ko:K15268 eamA; O-acetylserine/cysteine efflux transporter
ko:K15520 mshD; mycothiol synthase [EC:2.3.1.189]
ko:K15554 ssuC; sulfonate transport system permease protein
ko:K15580 oppA, mppA; oligopeptide transport system substrate-binding protein
ko:K15634 gpmB; probable phosphoglycerate mutase [EC:5.4.2.12]
ko:K15634 gpmB; probable phosphoglycerate mutase [EC:5.4.2.12]
ko:K15770 cycB, ganO; arabinogalactan oligomer / maltooligosaccharide transport system substrate-binding protein
ko:K15921 xynD; arabinoxylan arabinofuranohydrolase [EC:3.2.1.55]
ko:K16013 cydD; ATP-binding cassette, subfamily C, bacterial CydD
ko:K16044 iolW; scyllo-inositol 2-dehydrogenase (NADP+) [EC:1.1.1.371]
ko:K16150 K16150; glycogen(starch) synthase [EC:2.4.1.11]
ko:K16150 K16150; glycogen(starch) synthase [EC:2.4.1.11]
ko:K16925 ykoE; energy-coupling factor transport system substrate-specific component
ko:K17810 asl; D-aspartate ligase [EC:6.3.1.12]
ko:K18456 E3.5.4.32; 8-oxoguanine deaminase [EC:3.5.4.32]
ko:K19265 gpr; L-glyceraldehyde 3-phosphate reductase [EC:1.1.1.-]
ko:K19265 gpr; L-glyceraldehyde 3-phosphate reductase [EC:1.1.1.-]
ko:K19265 gpr; L-glyceraldehyde 3-phosphate reductase [EC:1.1.1.-]
ko:K19267 qorB; NAD(P)H dehydrogenase (quinone) [EC:1.6.5.2]
ko:K19270 yfbT, yniC; sugar-phosphatase [EC:3.1.3.23]
ko:K19270 yfbT, yniC; sugar-phosphatase [EC:3.1.3.23]
ko:K19302 bcrC; undecaprenyl-diphosphatase [EC:3.6.1.27]
ko:K19304 mepM; murein DD-endopeptidase [EC:3.4.24.-]
