# Supplementary material for: (Meta)genomic insights into the pathogenome of Cellulosimicrobium cellulans
Source: Sci Rep. 2016 May 6;6:25527. doi: 10.1038/srep25527 (PMC4858710; doi:10.1038/srep25527)
Supplement: Supplementary Dataset S5 [file srep25527-s3.xls]

## Sheet: Sheet1
Genome	HGTs	KO	Annotation
Cellulosimicrobium sp. MM	348	K01895	All acetyl co synthetase
C. cellulans J36	280	K03696	clpC; ATP-dependent Clp protease ATP-binding subunit ClpC
C. cellulans LMG 16121	367	K00163	aceE; pyruvate dehydrogenase E1 component [EC:1.2.4.1]

## Sheet: MM
[183486 184358]	hemin import ATP-binding protein HmuV			85% cutof
	acetate/CoA ligase
	2-oxo-acid dehydrogenase E1 subunit, homodimeric type
	pyruvate dehydrogenase E1 component, homodimeric type
	acetyl-coenzyme A synthetase
	2-isopropylmalate synthase
	Bromoperoxidase-catalase
	Peptide chain release factor 2
	putative secreted protein
	Transcriptional regulator
	Phosphoribosylaminoimidazole carboxylase catalytic subuni..
	Cell division ATP-binding protein FtsE
	predicted RND superfamily drug exporter
	cytochrome oxidase assembly factor
	whiB-Stv
	putative proton transport protein
	protoheme IX farnesyltransferase
	signal transduction histidine kinase, LytS
	hypothetical proteins (many)
	exodeoxyribonuclease III Xth
	2-isopropylmalate synthase
	Crp/FNR family transcriptional regulator
	ATP-dependent Clp protease ATP-binding subunit ClpX
	Integral membrane protein
	Chromosome (plasmid) partitioning protein ParA
	Membrane transporter
	FAD dependent oxidoreductase
	pyridoxal-phosphate dependent TrpB-like enzyme
	Hydroxypyruvate isomerase
	Na+/H+ dicarboxylate symporter
	2-hydroxy-3-oxopropionate reductase
	ABC-type multidrug transport system, ATPase and permease
	transposase
	DEAD/DEAH box helicase
	tartronate semialdehyde reductase
	N5-carboxyaminoimidazole ribonucleotide mutase
	2-isopropylmalate synthase
	integrases
	phosphoribosylaminoimidazole carboxylase, catalytic subunit
	helicase domain protein
	translation initiation factor IF-3
	transposase IS3/IS911 family protein
	DNA mismatch endonuclease vsr
	two component transcriptional regulator, LuxR family
	phosphoribosylaminoimidazole carboxylase
	Heme O synthase, protoheme IX farnesyltransferase COX10-CtaB
	putative beta-galactosidase

## Sheet: J36
	arsenical-resistance proteintranscriptional regulator, ArsR family
	transcriptional regulator, ArsR familyarsenical-resistance protein
	ATP-dependent Clp protease, ATP-binding subunit ClpX
	Endopeptidase Clp
	binding-protein-dependent transport systems inner membran
	Cobyrinic acid ac-diamide synthase
	ATPase AAA-2 domain protein
	extracellular solute-binding protein family 1
	alkyl hydroperoxide reductase/ Thiol specific antioxidant...conserved hypothetical protein
	Protein-tyrosine phosphatase, low molecular weight
	parB-like partition protein
	Protein-tyrosine phosphatase, low molecular weight
	Phosphinothricin acetyltransferase
	Phosphinothricin acetyltransferase
	ATPase associated with various cellular activities AAA_5
	periplasmic binding protein/LacI transcriptional regulator
	transcriptional regulator, ArsR family
	transcriptional regulator, ArsR family
	ABC transporter related protein
	glutamyl-tRNA(Gln) amidotransferase, C subunit
	fatty acid desaturase
	fatty acid desaturase
	Integrase catalytic regiontransposase IS3/IS911 family protein
	transposase IS3/IS911 family proteinIntegrase catalytic region
	periplasmic binding protein/LacI transcriptional regulator
	fatty acid desaturase
	Endopeptidase Clp
	daunorubicin resistance ABC transporter ATPase subunit
	chromosome segregation ATPase
	methionine aminopeptidase, type I
	cold-shock DNA-binding protein family
	exopolysaccharide biosynthesis protein
	fatty acid desaturase
	DNA binding ATP-dependent peptidase
	FAD-dependent pyridine nucleotide-disulfide oxidoreductase
	ATP-dependent protease ATP-binding subunit ClpX
	sigma factor
	Clp family ATP-binding protease
	CLG chitinase B (chiB) gene
	periplasmic binding protein/LacI transcriptional regulator
	exopolysaccharide biosynthesis protein

## Sheet: LMG
	2-oxo-acid dehydrogenase E1 subunit, homodimeric type
	acetate/CoA ligase
	inner-membrane translocatorinner-membrane translocator
	Extracellular ligand-binding receptor
	Cobyrinic acid ac-diamide synthase
	cold-shock DNA-binding domain protein
	Pyruvate dehydrogenase E1 component
	putative phosphoketolase
	TetR family transcription regulator
	Fe(3+) ions import ATP-binding protein FbpC
	hypothetical protein
	two component transcription regulator, winged helix family
	hypothetical protein
	glyoxalase
	Pyruvate dehydrogenase E1 component
	putative phosphoketolase
	DNA topoisomerase IV subunit A
	Pyruvate dehydrogenase E1 component
	Transcriptional regulator
	ATP-dependent Clp protease ATP-binding subunit ClpX
	Transcriptional regulator, TetR family
	PspA/IM30 family protein
	glycosyl hydrolase (secreted protein)
	Transcription factor WhiB
	Secreted chitin binding protein
	Cellobiose ABC transporter permease protein
	phosphate acetyltransferase
	hydrolase
	whiB-Stv
	507 bp at 5' side: NCS1 nucleoside transporter-like protein155 bp at 3' side: molybdenum cofactor cytidylyltransferase
	acetyl-coenzyme A synthetase
	DNA/RNA helicase, superfamily II
	DNA segregation ATPase, FtsK/SpoIIIE family
	response regulator with CheY-like receiver domain
	carbohydrate ABC transporter membrane protein 1, CUT1 family
	ATP-dependent Clp protease ATP-binding subunit ClpX
	ATP-dependent RNA helicase
	2-oxoacid dehydrogenase subunit E1
	hypothetical protein
	ATP-dependent protease ATP-binding subunit ClpX
	glyoxalase/bleomycin resistance protein/dioxygenaseAraC family transcriptional regulator
	ATP dependent Clp protease proteolytic subunit 2
	Topoisomerase IV subunit A
	2-oxoacid dehydrogenase subunit E1
	Crp/FNR family transcriptional regulator
	Phosphate acetyltransferase
	393 bp at 5' side: Modification methylase SalI235 bp at 3' side: Beta-lactamase
	Deoxycytidine triphosphate deaminase
	Chromosome (plasmid) partitioning protein ParA
	Cellobiose ABC transporter permease
	Aminopeptidase Y
	fenI protein
	LuxR family wo-component system response regulator
	copper oxidase
	benzoate transporter
	integrase, catalytic region
	integrase, catalytic region
	1136 bp at 5' side: FAD dependent oxidoreductase718 bp at 3' side: small multidrug resistance protein
	AraC family transcriptional regulatorglyoxalase
	AraC family transcriptional regulatorglyoxalase
	DEAD/DEAH box helicase domain protein
	dCTP deaminase

## Sheet: MM remove duplicates
hemin import ATP-binding protein HmuV	1
acetate/CoA ligase	1
2-oxo-acid dehydrogenase E1 subunit, homodimeric type	1
pyruvate dehydrogenase E1 component, homodimeric type	1
acetyl-coenzyme A synthetase	1
2-isopropylmalate synthase	1
Bromoperoxidase-catalase	1
Peptide chain release factor 2	1
putative secreted protein	1
Transcriptional regulator	1
Phosphoribosylaminoimidazole carboxylase catalytic subuni..	1
Cell division ATP-binding protein FtsE	1
predicted RND superfamily drug exporter	1
cytochrome oxidase assembly factor	1
whiB-Stv	1
putative proton transport protein	1
protoheme IX farnesyltransferase	1
signal transduction histidine kinase, LytS	1
hypothetical proteins (many)	1
exodeoxyribonuclease III Xth	1
Crp/FNR family transcriptional regulator	1
ATP-dependent Clp protease ATP-binding subunit ClpX	1
Integral membrane protein	1
Chromosome (plasmid) partitioning protein ParA	1
Membrane transporter	1
FAD dependent oxidoreductase	1
pyridoxal-phosphate dependent TrpB-like enzyme	1
Hydroxypyruvate isomerase	1
Na+/H+ dicarboxylate symporter	1
2-hydroxy-3-oxopropionate reductase	1
ABC-type multidrug transport system, ATPase and permease	1
transposase	1
DEAD/DEAH box helicase	1
tartronate semialdehyde reductase	1
N5-carboxyaminoimidazole ribonucleotide mutase	1
integrases	1
phosphoribosylaminoimidazole carboxylase, catalytic subunit	1
helicase domain protein	1
translation initiation factor IF-3	1
transposase IS3/IS911 family protein	1
DNA mismatch endonuclease vsr	1
two component transcriptional regulator, LuxR family	1
phosphoribosylaminoimidazole carboxylase	1
Heme O synthase, protoheme IX farnesyltransferase COX10-CtaB	1
putative beta-galactosidase	1

## Sheet: J36 remove duplicates
arsenical-resistance proteintranscriptional regulator, ArsR family
transcriptional regulator, ArsR familyarsenical-resistance protein
ATP-dependent Clp protease, ATP-binding subunit ClpX
Endopeptidase Clp
binding-protein-dependent transport systems inner membran
Cobyrinic acid ac-diamide synthase
ATPase AAA-2 domain protein
extracellular solute-binding protein family 1
alkyl hydroperoxide reductase/ Thiol specific antioxidant...conserved hypothetical protein
Protein-tyrosine phosphatase, low molecular weight
parB-like partition protein
Phosphinothricin acetyltransferase
ATPase associated with various cellular activities AAA_5
periplasmic binding protein/LacI transcriptional regulator
transcriptional regulator, ArsR family
ABC transporter related protein
glutamyl-tRNA(Gln) amidotransferase, C subunit
fatty acid desaturase
Integrase catalytic regiontransposase IS3/IS911 family protein
transposase IS3/IS911 family proteinIntegrase catalytic region
daunorubicin resistance ABC transporter ATPase subunit
chromosome segregation ATPase
methionine aminopeptidase, type I
cold-shock DNA-binding protein family
exopolysaccharide biosynthesis protein
DNA binding ATP-dependent peptidase
FAD-dependent pyridine nucleotide-disulfide oxidoreductase
ATP-dependent protease ATP-binding subunit ClpX
sigma factor
Clp family ATP-binding protease
CLG chitinase B (chiB) gene

## Sheet: Merged HGT
Relative abundance of HGT events across Cellulosimicrobium sp. strain MM, Cellulosimicrobium cellulans LMG16121, Cellulosimicrobium cellulans J36.
HGT candidates	MM	LMG16121	J36
transposase IS3/IS911 family protein	1	0	0
DNA mismatch endonuclease vsr	1	0	0
two component transcriptional regulator, LuxR family	1	0	0
phosphoribosylaminoimidazole carboxylase	1	0	0
Heme O synthase, protoheme IX farnesyltransferase COX10-CtaB	1	0	0
putative beta-galactosidase	1	0	0
inner-membrane translocatorinner-membrane translocator	0	1	0
Extracellular ligand-binding receptor	0	1	0
Cobyrinic acid ac-diamide synthase	0	1	1
cold-shock DNA-binding domain protein	0	1	0
Pyruvate dehydrogenase E1 component	0	1	0
putative phosphoketolase	0	1	0
TetR family transcription regulator	0	1	0
Fe(3+) ions import ATP-binding protein FbpC	0	1	0
hypothetical protein	0	1	0
two component transcription regulator, winged helix family	0	1	0
glyoxalase	0	1	0
DNA topoisomerase IV subunit A	0	1	0
Transcriptional regulator, TetR family	0	1	0
PspA/IM30 family protein	0	1	0
glycosyl hydrolase (secreted protein)	0	1	0
Transcription factor WhiB	0	1	0
Secreted chitin binding protein	0	1	0
Cellobiose ABC transporter permease protein	0	1	0
phosphate acetyltransferase	0	1	0
hydrolase	0	1	0
507 bp at 5' side: NCS1 nucleoside transporter-like protein155 bp at 3' side: molybdenum cofactor cytidylyltransferase	0	1	0
DNA/RNA helicase, superfamily II	0	1	0
DNA segregation ATPase, FtsK/SpoIIIE family	0	1	0
response regulator with CheY-like receiver domain	0	1	0
carbohydrate ABC transporter membrane protein 1, CUT1 family	0	1	0
ATP-dependent RNA helicase	0	1	0
2-oxoacid dehydrogenase subunit E1	0	1	0
ATP-dependent protease ATP-binding subunit ClpX	0	1	1
glyoxalase/bleomycin resistance protein/dioxygenaseAraC family transcriptional regulator	0	1	0
ATP dependent Clp protease proteolytic subunit 2	0	1	0
Topoisomerase IV subunit A	0	1	0
393 bp at 5' side: Modification methylase SalI235 bp at 3' side: Beta-lactamase	0	1	0
Deoxycytidine triphosphate deaminase	0	1	0
Cellobiose ABC transporter permease	0	1	0
Aminopeptidase Y	0	1	0
fenI protein	0	1	0
LuxR family wo-component system response regulator	0	1	0
copper oxidase	0	1	0
benzoate transporter	0	1	0
integrase, catalytic region	0	1	0
1136 bp at 5' side: FAD dependent oxidoreductase718 bp at 3' side: small multidrug resistance protein	0	1	0
AraC family transcriptional regulatorglyoxalase	0	1	0
DEAD/DEAH box helicase domain protein	0	1	0
dCTP deaminase	0	1	0
arsenical-resistance proteintranscriptional regulator, ArsR family	0	0	1
transcriptional regulator, ArsR familyarsenical-resistance protein	0	0	1
ATP-dependent Clp protease, ATP-binding subunit ClpX	0	0	1
Endopeptidase Clp	0	0	1
binding-protein-dependent transport systems inner membran	0	0	1
ATPase AAA-2 domain protein	0	0	1
extracellular solute-binding protein family 1	0	0	1
alkyl hydroperoxide reductase/ Thiol specific antioxidant...conserved hypothetical protein	0	0	1
Protein-tyrosine phosphatase, low molecular weight	0	0	1
parB-like partition protein	0	0	1
Phosphinothricin acetyltransferase	0	0	1
ATPase associated with various cellular activities AAA_5	0	0	1
periplasmic binding protein/LacI transcriptional regulator	0	0	1
transcriptional regulator, ArsR family	0	0	1
ABC transporter related protein	0	0	1
glutamyl-tRNA(Gln) amidotransferase, C subunit	0	0	1
fatty acid desaturase	0	0	1
Integrase catalytic regiontransposase IS3/IS911 family protein	0	0	1
transposase IS3/IS911 family proteinIntegrase catalytic region	0	0	1
daunorubicin resistance ABC transporter ATPase subunit	0	0	1
chromosome segregation ATPase	0	0	1
methionine aminopeptidase, type I	0	0	1
cold-shock DNA-binding protein family	0	0	1
exopolysaccharide biosynthesis protein	0	0	1
DNA binding ATP-dependent peptidase	0	0	1
FAD-dependent pyridine nucleotide-disulfide oxidoreductase	0	0	1
sigma factor	0	0	1
Clp family ATP-binding protease	0	0	1
CLG chitinase B (chiB) gene	0	0	1
