# Supplementary material for: (Meta)genomic insights into the pathogenome of Cellulosimicrobium cellulans
Source: Sci Rep. 2016 May 6;6:25527. doi: 10.1038/srep25527 (PMC4858710; doi:10.1038/srep25527)
Supplement: Supplementary Dataset S6 [file srep25527-s4.xls]

## Sheet: 12MGIs
Annotation of 12 MGIs using Cellulosimicrobium sp. strain MM as reference genome.
MGI1	422226	604298	Phosphoenolpyruvate carboxykinase (GTP).
			malate dehydrogenase (oxaloacetate decarboxylating), and Excalibur domain-containing protein.
			Flavin-dependent oxidoreductase, F420-dependent methylene, and Luciferase-like, subgroup.
			phosphate transporterPutitive phosphate transport regulator, and sugar transporter, and apolipoprotein N-acyltransferase, and methionine-R-sulfoxide reductase, and NUDIX hydrolase, and Polyphosphate kinase, and MFS major facilitator superfamily, and polyphosphate kinase
			Polyphosphate kinase
			extracellular solute-binding protein family 1ABC-type transporter, integral membrane subunit, and signal transduction histidine kinase, and beta-galactosidase, and Aldehyde Dehydrogenase, and ABC-type transporter, integral membrane subunit, and transcriptional regulator, LacI family, and adenylosuccinate lyase, and Polyphosphate kinase
			adenylosuccinate lyase, and membrane protein of unknown functionHistidinol-phosphate aminotransferase
			, and Ribonuclease HProtein of unknown function DUF2469, and 30S ribosomal protein S16UPF0109 protein, and signal peptidase IRibonuclease H, and pyruvate dehydrogenase (acetyl-transferring) E1 component…,
			faD dependent oxidoreductase, and glycosyltransferase 36, and short-chain dehydrogenase/reductase SDR, and GCN5-related N-acetyltransferase, and
			ammonium transporternitrogen regulatory protein P-II, and signal recognition particle protein.
			signal recognition particle-docking protein FtsY, and ammonium transporter.
			chromosome segregation protein SMC
			protein of unknown function DUF91, and N-acetylglucosamine-6-phosphate deacetylase, and ATP synthase F1, beta subunit
			ATP synthase gamma chainATP synthase subunit alpha.
			ATP synthase F0 subcomplex C subunitATP synthase F0 subcomplex B subunit
			ABC transporter related protein, and Phosphoketolase, and peptide chain release factor 1, and protein-(glutamine-N5) methyltransferase, release factor-...Sua5/YciO/YrdC/YwlC family protein, and
			Acetate kinasephosphate acetyltransferase, and rRNA (guanine-N(2)-)-methyltransferasepeptidylprolyl isomerase FKBP-type
MG12	727718	801042	NADH-ubiquinone oxidoreductase chain 4L proton-translocating NADH-quinone oxidoreductase, chain L, and proton-translocating NADH-quinone oxidoreductase, chain N.
			NADH-quinone oxidoreductase, chain GNAD(P)H-quinone oxidoreductase subunit 1
			ABC transporter related protein, and alpha-1,6-glucosidase, pullulanase-type, and alpha-1,6-glucosidase, pullulanase-type.
			ABC transporter related proteininner-membrane translocator, and formyltetrahydrofolate deformylase, and inner-membrane translocator
			Glycine hydroxymethyltransferaseBifunctional protein folD, and MgtE intracellular region, and ATPase-like, ParA/MinD, and galactokinase, and exodeoxyribonuclease III Xth, and Peptidyl-tRNA hydrolase, and protein of unknown function DUF1003MgtE intracellular region, and Glutamine amidotransferase subunit pdxT, and Phosphonate-transporting ATPase.
			preprotein translocase, YajC subunitHolliday junction DNA helicase RuvB, and protein of unknown function DUF28, and crossover junction endodeoxyribonuclease RuvC, and
MGI3	1282502	1356432	helix-turn-helix domain protein, and acetyl-CoA acetyltransferase, and isocitrate lyase, and 3-oxoacid CoA-transferase, B subunit3-oxoacid CoA-transferase, A subunit, and 3-oxoacid CoA-transferase, A subunit.transcriptional regulator, XRE family and
			3-hydroxybutyrate dehydrogenase, and NUDIX hydrolasePyridoxal biosynthesis lyase pdxS, and 3-oxoacid CoA-transferase, A subunit.
			Phosphatidylinositol alpha-mannosyltransferaselipid A biosynthesis acyltransferase, and histidine triad (HIT) proteinthreonyl-tRNA synthetase, and hypothetical protein, and HIT family hydrolase, diadenosine tetraphosphate hydrolaseCDP-diacylglycerol inositol 3-phosphatidyltransferase.
			threonyl-tRNA synthetase
			aminotransferase class IV
			NAD-dependent dehydrogenaseUDP-4-amino-4-deoxy-L-arabinose--oxoglutarate aminotransferase, ( phosphonate biosynthetic gene cluster)
			glycine betaine/L-proline ABC transporter, ATPase subunitbinding-protein-dependent transport systems inner membran…, and glycosyl hydrolase family 88conserved hypothetical protein, and adenosylhomocysteinase, and dTDP-glucose 4,6-dehydratase, and glucose-1-phosphate thymidylyltransferase, and phosphoglucosamine mutase.
MGI4	1469954	1499462	pseudouridine synthase, RluA familyGCN5-related N-acetyltransferase, and cell division protein FtsZ, and transcriptional regulator, TraR/DksA familylipoprotein signal peptidase, and DivIVA family protein.
			Fumarate hydratase class II, and carbonic anhydraseFructokinase, and peptidase M15B and M15C DD-carboxypeptidase VanY/endolysin, and lycopene cyclase domain proteinphytoene desaturase, and Squalene/phytoene synthase, and extracellular solute-binding protein family 1, and carbonic anhydrase, and
			phosphoribosylformylglycinamidine cyclo-ligaseamidophosphoribosyltransferase, and cation diffusion facilitator family transporter, and protein of unknown function DUF1025, and 254 bp at 5' side: protein of unknown function DUF1025171 bp at 3' side: hypothetical protei.
			sulfate ABC transporter, periplasmic sulfate-binding protein.
MGI5	1743690	1850901	Conserved hypothetical protein CHP00725phosphoglucomutase/phosphomannomutase alpha/beta/alpha domain, Adenosine deaminaseDeoxyribose-phosphate aldolase, and Dihydrolipoyl dehydrogenase, and Endonuclease/exonuclease/phosphatase, and Asparaginase, and hypothetical protein.
			acyl-CoA transferase/carnitine dehydratasecitrate lyase beta chain.
			ribokinasehypothetical protein, and hypothetical protein, and carbohydrate ABC transporter membrane protein.
			putative AIPM/Hcit synthase family transferase, and putative branched-chain-amino-acid aminotransferase, and 3-isopropylmalate dehydrogenase, and branched chain amino acid: 2-keto-4-methylthiobutyrate am…
			alpha amylase catalytic region, and acetolactate synthase, large subunit, biosynthetic type, and hypoxanthine phosphoribosyltransferase, and alpha amylase catalytic region.
			ATP-dependent metalloprotease FtsH, and dihydropteroate synthaseGTP cyclohydrolase 1, and putative transmembrane anti-sigma factorRNA polymerase, sigma-24 subunit, ECF subfamily, and Deoxyribonuclease IV (phage-T(4)-induced), and putative transmembrane anti-sigma factor.
			sodium/hydrogen exchanger
			glycosyl transferase family 2, and glycosyl transferase family 2, and anti-sigma-factor antagonist, and Inositol-phosphate phosphatase, and Cellulose synthase (UDP-forming), and
			Porphobilinogen synthaseGlutamate-1-semialdehyde 2,1-aminomutase, and transcriptional regulator, LacI familyCarbohydrate kinase, FGGY, and L-ribulose-5-phosphate 4-epimerase, and protein of unknown function DUF156Heavy metal transport/detoxification protein, and class II aldolase/adducin family proteinCarbohydrate kinase, FGGY-like protein.
			L-arabinose isomerase, and periplasmic binding protein/LacI transcriptional regulator.
			peptidylprolyl isomerase FKBP-type
			protein of unknown function DUF125 transmembrane.
			3-oxoacyl-(acyl-carrier-protein) synthase III(acyl-carrier-protein) S-malonyltransferase, and DNA primase, and nicotinamidase-like amidase, and transcriptional regulator, CdaR.
			hypothetical protein3-oxoacyl-(acyl-carrier-protein) synthase 2, and hypothetical proteinPeptide deformylase.
MGI6	2215371	2354400	Domain of unknown function DUF1994-containing proteinMMPL domain protein, and Succinate-semialdehyde dehydrogenase, and Oligopeptidase B, and Succinate-semialdehyde dehydrogenase, and exodeoxyribonuclease V, alpha subunit.
			transcription termination factor Rho, and DEAD/DEAH box helicase domain protein, and 23S rRNA (uracil-5-)-methyltransferase RumB, and 23S rRNA (uracil-5-)-methyltransferase RumB, and glycoside hydrolase family 18.
			FHA domain containing proteinprotein serine/threonine phosphatase, and trehalose synthase, and Alpha amylase catalytic region, and Glucose-6-phosphate dehydrogenase, F420-dependent.
			DNA/RNA helicase, superfamily II, and coproporphyrinogen III oxidase, anaerobic, and NAD(P) transhydrogenase, alpha subunit, and GTP-binding protein LepAcoproporphyrinogen III oxidase, anaerobic.
			pyruvate dehydrogenase (acetyl-transferring) E1 component...Pyruvate dehydrogenase (acetyl-transferring), and UvrD/REP helicase, and GTP-binding protein lepA, and aminoglycoside phosphotransferase, and Glucosamine--fructose-6-phosphate aminotransferase (isome..., and intracellular protease, PfpI family, and glutaredoxin-like protein.
			Pantothenate kinase, and Glucosamine--fructose-6-phosphate aminotransferase, and Ribosomal RNA small subunit methyltransferase A, and 4-diphosphocytidyl-2-C-methyl-D-erythritol kinase, and protein of unknown function DUF72, and extracellular solute-binding protein family 1.
			no similarity
			protein of unknown function DUF124, and protein tyrosine/serine phosphatase, and guanylate kinase, and molybdenum cofactor biosynthesis protein Cmolybdopterin-guanine dinucleotide biosynthesis protein, and S-adenosylmethionine synthetase.
			helix-turn-helix type 11 domain proteinABC transporter related protein, and S-adenosylmethionine synthetase, and ABC transporter related proteinABC-2 type transporter, and ribosomal protein L20tRNA/rRNA methyltransferase (SpoU), and protein of unknown function DUF77, and glycosyl transferase family 2.
			Cytochrome b/b6 domain protein.
MGI7	2412008	2519704	multiple antibiotic resistance (MarC)-related protein, and metal-dependent phosphoesterasemultiple antibiotic resistance protein, and excinuclease ABC subunit B, and acyl carrier protein.
			UvrABC system protein Bintegral membrane protein, TerC family, and UvrABC system protein A, and Integral membrane protein TerCIntegral membrane protein TerC, and excinuclease ABC, A subunit
			Excinuclease ABC subunit A, and UvrABC system protein A.
			OsmC family proteinUvrABC system protein C
			conserved hypothetical proteinconserved hypothetical protein, cofD-related protein, and Excinuclease ABC subunit C, and sporulation transcription regulator whiA.
			glyceraldehyde-3-phosphate dehydrogenase, type IPhosphoglycerate kinase. Phosphoglycerate kinase.
			ribose-phosphate pyrophosphokinaseBifunctional protein glmU, and putative signal transduction histidine kinasetwo component transcriptional regulator, LuxR family, and Inorganic pyrophosphatase, and HAD-superfamily hydrolase, subfamily IIA, and uroporphyrin-III C-methyltransferase, and uncharacterized protein, coenzyme F420 biosynthesis assoc..., and putative signal transduction histidine kinase,…
			sugar ABC transporter permease.
			cell division protein FtsXPeptidase M23, and cell division ATP-binding protein FtsE, and SsrA-binding protein, and Peptidase M23.
			Ribosome maturation factor rimPNusA antitermination factor, and Peptide chain release factor 2, and MMPL domain protein, and regulatory protein TetR, and Peptide chain release factor 1.
			Glucokinasehypothetical protein, and Monosaccharide-transporting ATPase, and DNA ligase.
			ABC transporter, and periplasmic binding protein/laci transcriptional regulator.
MGI8	2776626	2831858	two component transcriptional regulator, LuxR familyintegral membrane sensor signal transduction histidine kinase, and Glycerol-3-phosphate dehydrogenase (NAD(P)(+))phospholipid/glycerol acyltransferase, and integral membrane sensor signal transduction histidine kinase.
			ferrochelataseuncharacterized conserved protein, and UDP-N-acetylglucosamine 1-carboxyvinyltransferase, and Chlorite dismutase, and Glu/Leu/Phe/Val dehydrogenase.
			extracellular solute-binding protein family 1binding-protein-dependent transport systems inner membrane, and binding-protein-dependent transport systems inner membran...binding-protein-dependent transport systems inner membran…, and ABC-type sugar transport system, permease component.
			glycosidase, and hypothetical protein, and DNA-binding ferritin-like protein (oxidative damage proten), and glycosidase, and transcriptional regulator, LacI family, and Ferritin Dps family protein, and alpha amylase catalytic region.
			hypothetical protein, and candidate argininosuccinate synthase (Citrulline--asparta…).
			UDP-N-acetylmuramate dehydrogenaseErfK/YbiS/YcfS/YnhG family protein, and UTP--glucose-1-phosphate uridylyltransferase, and protein of unknown function DUF1222, and argininosuccinate synthase.
			Helix-turn-helix type 11 domain protein, and ATP-dependent helicase HrpA.
			ATP-dependent helicase HrpA.
MGI9	3050272	3156510	extracellular solute-binding protein family 5, and
			Response regulator containing a CheY-like receiver domain...Chemotaxis protein methyltransferase and tryptophan 2,3-dioxygenase (vermilion), and membrane protein, and ChaB family protein.
			major facilitator superfamily MFS_1, and drug resistance transporter, EmrB/QacA subfamily, and polynucleotide adenylyltransferase/metal dependent phosph…, and NUDIX hydrolase, and integral membrane protein MviN.
			transcriptional regulator, PadR familyinositol 1-phosphate synthase.
			putative efflux protein, MATE family, and primary replicative DNA helicase.
			replicative DNA helicase, and hypothetical protein, and N-6 DNA methylase, and type III restriction protein res subunit.
			Peptidylprolyl isomeraseRhomboid family protein, and Peptidylprolyl isomerase.
			serine/threonine protein kinase with PASTA sensor(s), and peptidase C60 sortase A and Bhypothetical protein, and protein of unknown function DUF881.
MGI10	3398606	3494203	2-isopropylmalate synthase, and 2-isopropylmalate synthase, and geranylgeranyl pyrophosphate synthase.
			no similarity
			beta-lactamase domain protein, and cell divisionFtsK/SpoIIIE, and dihydrodipicolinate synthase, and CDP-diacylglycerol/glycerol-3-phosphate3-phospha tidyltra…, and transcriptional regulator, XRE family.
			histidine kinase, and ATP-dependent helicase HrpA, and secreted protein, and tagatose-bisphosphate aldolase, and ATP-dependent helicase HrpA.
			ATP-dependent helicase HrpA.
			cytochrome c biogenesis protein, and Na+/H+ antiporter NhaA, and Xanthine/uracil/vitamin C permease, and Redoxin domain protein.
			ABC transporter related protein, and D-ribose transporter ATP-binding protein, and sugar ABC transporter ATPase.
MGI11	3535695	3651039	ATP-dependent chaperone ClpB
			ATP-dependent chaperone ClpB
			no similarity
			DNA topoisomerase IV subunit B, and RNA polymerase, sigma 70 subunit, RpoD.
			methionine synthase, and DNA topoisomerase (ATP-hydrolyzing).
			methionine synthase (B12-dependent), and ABC transporter related.
			FAD linked oxidase domain protein, and band 7 protein, and FAD/FMN-dependent dehydrogenase, and YhgE/Pip-like protein.
			Protein-N(pi)-phosphohistidine--sugarphosphotran sferase, and gamma-glutamyl phosphate reductase, and alkyl hydroperoxide reductase/ Thiol specific antioxidant…, and NHL repeat containing protein, and PTS system, N-acetylglucosamine-specific IIBC subunit, and gamma-glutamate kinase, and ATP-dependent Clp protease proteolytic subunit 1.
			hypothetical protein.
			putative MFS transporter, and transcriptional regulator, LysR family, and conserved hypothetical protein.
			iron-siderophore ABC transporter,substrate-binding protein, and unnamed protein product, and Siderophore-interacting protein, and putative iron-chelating protein, and hypothetical protein.
			nitrate reductase, beta subunit, and Pyrrolo-quinoline quinone, and Luciferase-like monooxygenase, and Silent information regulator protein Sir2, and serine O-acetyltransferase.
			nitrate reductase, alpha subunit, and nitrate reductase, alpha subunit.
MG12	3831524	3978821	ABC transporter relatedABC-2 type transporter, and daunorubicin resistance ABC transporter ATPase subunit.
			aspartate kinaseaspartate-semialdehyde dehydrogenase, and aspartate kinase, and 3 bp at 5' side: integrase family protein19 bp at 3' side: hypothetical protein, and ABC-2 type transporter.
			ATP-dependent DNA helicase RecQ, and Phosphoglycerate mutaseprotein of unknown function DUF164, and 4-oxalocrotonate tautomerase.
			ABC-type branched-chain amino acid transport system, perm...ABC-type branched-chain amino acid transport systems, ATP…, and Branched-chain amino acid transport ATP-binding protein LivG.
			ABC-type branched-chain amino acid transport system, perm…,.
			branched-chain amino acid ABC-type transport system, perm…, and inner-membrane translocator, and High-affinity branched-chain amino acid transport system ..
			nitrite reductase (NAD(P)H), large subunit, and methionyl-tRNA synthetase, and O-acetylhomoserine/O-acetylserine sulfhydrylase, and homoserine O-acetyltransferase, and succinyl-CoA synthetase, beta subunit, and FAD-dependent pyridine nucleotide-disulphide oxidoreductase, and hydrolase alpha/beta fold family protein, and G5 domain protein, and 2-nitropropane dioxygenase, NPDmethionyl-tRNA syntheta…
			succinyl-CoA synthetase, beta subunit, and GMP synthase, large subunit, and translation initiation factor IF-3, and Catalase.serine/threonine protein kinase.
			DNA topoisomerase I, and glycerol dehydrogenase-like oxidoreductase.
			transferaseglycosyl transferase family protein, and glycosyl transferase group 1.
			glycosyl transferase, group 1.
			phenylalanyl-tRNA synthetase, alpha subunit, and Glutamate dehydrogenase (NADP(+)), and Fmu (Sun) domain protein, and Xylose isomerase domain protein TIM barrel, and conserved hypothetical protein.
