# Supplementary material for: (Meta)genomic insights into the pathogenome of Cellulosimicrobium cellulans
Source: Sci Rep. 2016 May 6;6:25527. doi: 10.1038/srep25527 (PMC4858710; doi:10.1038/srep25527)
Supplement: Supplementary Dataset S7 [file srep25527-s5.xls]

## Sheet: strain MM
Annotation of pathogenic proteins predicted for Cellulosimicrobium sp. strain MM's genome
1	ko:K00075 murB; UDP-N-acetylmuramate dehydrogenase [EC:1.3.1.98]
2	ko:K00325 pntB; NAD(P) transhydrogenase subunit beta [EC:1.6.1.2]
3	ko:K00362 nirB; nitrite reductase (NADH) large subunit [EC:1.7.1.15]
4	ko:K00564 rsmC; 16S rRNA (guanine1207-N2)-methyltransferase [EC:2.1.1.172]
5	ko:K00661 maa; maltose O-acetyltransferase [EC:2.3.1.79]
6	ko:K00784 rnz; ribonuclease Z [EC:3.1.26.11]
7	ko:K00797 speE, SRM; spermidine synthase [EC:2.5.1.16]
8	ko:K00806 uppS; undecaprenyl diphosphate synthase [EC:2.5.1.31]
9	ko:K01068 ACOT1_2_4; acyl-coenzyme A thioesterase 1/2/4 [EC:3.1.2.2]
10	ko:K01126 E3.1.4.46, glpQ, ugpQ; glycerophosphoryl diester phosphodiesterase [EC:3.1.4.46]
11	ko:K01176 E3.2.1.1, amyA, malS; alpha-amylase [EC:3.2.1.1]
12	ko:K01183 E3.2.1.14; chitinase [EC:3.2.1.14]
13	ko:K01183 E3.2.1.14; chitinase [EC:3.2.1.14]
14	ko:K01183 E3.2.1.14; chitinase [EC:3.2.1.14]
15	ko:K01183 E3.2.1.14; chitinase [EC:3.2.1.14]
16	ko:K01186 NEU1; sialidase-1 [EC:3.2.1.18]
17	ko:K01207 nagZ; beta-N-acetylhexosaminidase [EC:3.2.1.52]
18	ko:K01421 yhgE; putative membrane protein
19	ko:K01421 yhgE; putative membrane protein
20	ko:K01434 E3.5.1.11; penicillin amidase [EC:3.5.1.11]
21	ko:K01434 E3.5.1.11; penicillin amidase [EC:3.5.1.11]
22	ko:K01448 E3.5.1.28B, amiA, amiB, amiC; N-acetylmuramoyl-L-alanine amidase [EC:3.5.1.28]
23	ko:K01548 kdpC; K+-transporting ATPase ATPase C chain [EC:3.6.3.12]
24	ko:K01561 dehH; haloacetate dehalogenase [EC:3.8.1.3]
25	ko:K01736 aroC; chorismate synthase [EC:4.2.3.5]
26	ko:K01895 ACSS, acs; acetyl-CoA synthetase [EC:6.2.1.1]
27	ko:K01911 menE; O-succinylbenzoic acid--CoA ligase [EC:6.2.1.26]
28	ko:K01972 E6.5.1.2, ligA, ligB; DNA ligase (NAD+) [EC:6.5.1.2]
29	ko:K01990 ABC-2.A; ABC-2 type transport system ATP-binding protein
30	ko:K01990 ABC-2.A; ABC-2 type transport system ATP-binding protein
31	ko:K01990 ABC-2.A; ABC-2 type transport system ATP-binding protein
32	ko:K01990 ABC-2.A; ABC-2 type transport system ATP-binding protein
33	ko:K01990 ABC-2.A; ABC-2 type transport system ATP-binding protein
34	ko:K01990 ABC-2.A; ABC-2 type transport system ATP-binding protein
35	ko:K01990 ABC-2.A; ABC-2 type transport system ATP-binding protein
36	ko:K01990 ABC-2.A; ABC-2 type transport system ATP-binding protein
37	ko:K01990 ABC-2.A; ABC-2 type transport system ATP-binding protein
38	ko:K01990 ABC-2.A; ABC-2 type transport system ATP-binding protein
39	ko:K01990 ABC-2.A; ABC-2 type transport system ATP-binding protein
40	ko:K01990 ABC-2.A; ABC-2 type transport system ATP-binding protein
41	ko:K01990 ABC-2.A; ABC-2 type transport system ATP-binding protein
42	ko:K02002 proX; glycine betaine/proline transport system substrate-binding protein
43	ko:K02003 ABC.CD.A; putative ABC transport system ATP-binding protein
44	ko:K02003 ABC.CD.A; putative ABC transport system ATP-binding protein
45	ko:K02003 ABC.CD.A; putative ABC transport system ATP-binding protein
46	ko:K02003 ABC.CD.A; putative ABC transport system ATP-binding protein
47	ko:K02003 ABC.CD.A; putative ABC transport system ATP-binding protein
48	ko:K02003 ABC.CD.A; putative ABC transport system ATP-binding protein
49	ko:K02003 ABC.CD.A; putative ABC transport system ATP-binding protein
50	ko:K02013 ABC.FEV.A; iron complex transport system ATP-binding protein [EC:3.6.3.34]
51	ko:K02015 ABC.FEV.P; iron complex transport system permease protein
52	ko:K02015 ABC.FEV.P; iron complex transport system permease protein
53	ko:K02016 ABC.FEV.S; iron complex transport system substrate-binding protein
54	ko:K02025 ABC.MS.P; multiple sugar transport system permease protein
55	ko:K02025 ABC.MS.P; multiple sugar transport system permease protein
56	ko:K02026 ABC.MS.P1; multiple sugar transport system permease protein
57	ko:K02026 ABC.MS.P1; multiple sugar transport system permease protein
58	ko:K02026 ABC.MS.P1; multiple sugar transport system permease protein
59	ko:K02026 ABC.MS.P1; multiple sugar transport system permease protein
60	ko:K02026 ABC.MS.P1; multiple sugar transport system permease protein
61	ko:K02026 ABC.MS.P1; multiple sugar transport system permease protein
62	ko:K02026 ABC.MS.P1; multiple sugar transport system permease protein
63	ko:K02026 ABC.MS.P1; multiple sugar transport system permease protein
64	ko:K02026 ABC.MS.P1; multiple sugar transport system permease protein
65	ko:K02028 ABC.PA.A; polar amino acid transport system ATP-binding protein [EC:3.6.3.21]
66	ko:K02028 ABC.PA.A; polar amino acid transport system ATP-binding protein [EC:3.6.3.21]
67	ko:K02028 ABC.PA.A; polar amino acid transport system ATP-binding protein [EC:3.6.3.21]
68	ko:K02030 ABC.PA.S; polar amino acid transport system substrate-binding protein
69	ko:K02031 ABC.PE.A; peptide/nickel transport system ATP-binding protein
70	ko:K02035 ABC.PE.S; peptide/nickel transport system substrate-binding protein
71	ko:K02035 ABC.PE.S; peptide/nickel transport system substrate-binding protein
72	ko:K02035 ABC.PE.S; peptide/nickel transport system substrate-binding protein
73	ko:K02037 pstC; phosphate transport system permease protein
74	ko:K02045 cysA; sulfate transport system ATP-binding protein [EC:3.6.3.25]
75	ko:K02049 ABC.SN.A; NitT/TauT family transport system ATP-binding protein
76	ko:K02056 ABC.SS.A; simple sugar transport system ATP-binding protein [EC:3.6.3.17]
77	ko:K02056 ABC.SS.A; simple sugar transport system ATP-binding protein [EC:3.6.3.17]
78	ko:K02071 metN; D-methionine transport system ATP-binding protein
79	ko:K02221 yggT; YggT family protein
80	ko:K02283 cpaF, tadA; pilus assembly protein CpaF
81	ko:K02351 K02351; putative membrane protein
82	ko:K02351 K02351; putative membrane protein
83	ko:K02351 K02351; putative membrane protein
84	ko:K02390 flgE; flagellar hook protein FlgE
85	ko:K02396 flgK; flagellar hook-associated protein 1 FlgK
86	ko:K02400 flhA; flagellar biosynthesis protein FlhA
87	ko:K02401 flhB; flagellar biosynthetic protein FlhB
88	ko:K02406 fliC; flagellin
89	ko:K02409 fliF; flagellar M-ring protein FliF
90	ko:K02419 fliP; flagellar biosynthetic protein FliP
91	ko:K02424 fliY; cystine transport system substrate-binding protein
92	ko:K02478 K02478; two-component system, LytT family, sensor kinase [EC:2.7.13.3]
93	ko:K02479 K02479; two-component system, NarL family, response regulator
94	ko:K02479 K02479; two-component system, NarL family, response regulator
95	ko:K02480 K02480; two-component system, NarL family, sensor kinase [EC:2.7.13.3]
96	ko:K02483 K02483; two-component system, OmpR family, response regulator
97	ko:K02484 K02484; two-component system, OmpR family, sensor kinase [EC:2.7.13.3]
98	ko:K02575 NRT, narK, nrtP, nasA; MFS transporter, NNP family, nitrate/nitrite transporter
99	ko:K02575 NRT, narK, nrtP, nasA; MFS transporter, NNP family, nitrate/nitrite transporter
100	ko:K03116 tatA; sec-independent protein translocase protein TatA
101	ko:K03296 TC.HAE1; hydrophobic/amphiphilic exporter-1 (mainly G- bacteria), HAE1 family
102	ko:K03305 TC.POT; proton-dependent oligopeptide transporter, POT family
103	ko:K03386 E1.11.1.15, PRDX, ahpC; peroxiredoxin (alkyl hydroperoxide reductase subunit C) [EC:1.11.1.15]
104	ko:K03407 cheA; two-component system, chemotaxis family, sensor kinase CheA [EC:2.7.13.3]
105	ko:K03442 mscS; small conductance mechanosensitive channel
106	ko:K03446 emrB; MFS transporter, DHA2 family, multidrug resistance protein
107	ko:K03446 emrB; MFS transporter, DHA2 family, multidrug resistance protein
108	ko:K03449 MFS.CP; MFS transporter, CP family, cyanate transporter
109	ko:K03466 ftsK, spoIIIE; DNA segregation ATPase FtsK/SpoIIIE, S-DNA-T family
110	ko:K03523 bioY; biotin transport system substrate-specific component
111	ko:K03546 sbcC; exonuclease SbcC
112	ko:K03564 BCP, PRXQ, DOT5; peroxiredoxin Q/BCP [EC:1.11.1.15]
113	ko:K03652 MPG; DNA-3-methyladenine glycosylase [EC:3.2.2.21]
114	ko:K03671 trxA; thioredoxin 1
115	ko:K03684 rnd; ribonuclease D [EC:3.1.13.5]
116	ko:K03699 tlyC; putative hemolysin
117	ko:K03790 rimJ; ribosomal-protein-alanine N-acetyltransferase [EC:2.3.1.128]
118	ko:K03798 ftsH, hflB; cell division protease FtsH [EC:3.4.24.-]
119	ko:K03924 moxR; MoxR-like ATPase [EC:3.6.3.-]
120	ko:K03924 moxR; MoxR-like ATPase [EC:3.6.3.-]
121	ko:K03930 estA; putative tributyrin esterase [EC:3.1.1.-]
122	ko:K03933 cpbD; chitin-binding protein
123	ko:K03933 cpbD; chitin-binding protein
124	ko:K04095 fic; cell filamentation protein
125	ko:K04567 KARS, lysS; lysyl-tRNA synthetase, class II [EC:6.1.1.6]
126	ko:K04691 hhoB, degS; serine protease DegS [EC:3.4.21.-]
127	ko:K04750 phnB; PhnB protein
128	ko:K05349 bglX; beta-glucosidase [EC:3.2.1.21]
129	ko:K05782 benE; benzoate membrane transport protein
130	ko:K05786 rarD; chloramphenicol-sensitive protein RarD
131	ko:K05794 terC; tellurite resistance protein TerC
132	ko:K05814 ugpA; sn-glycerol 3-phosphate transport system permease protein
133	ko:K05834 rhtB; homoserine/homoserine lactone efflux protein
134	ko:K05845 opuC; osmoprotectant transport system substrate-binding protein
135	ko:K05847 opuA; osmoprotectant transport system ATP-binding protein
136	ko:K06147 ABCB-BAC; ATP-binding cassette, subfamily B, bacterial
137	ko:K06147 ABCB-BAC; ATP-binding cassette, subfamily B, bacterial
138	ko:K06153 bacA; undecaprenyl-diphosphatase [EC:3.6.1.27]
139	ko:K06158 ABCF3; ATP-binding cassette, subfamily F, member 3
140	ko:K06188 aqpZ; aquaporin Z
141	ko:K06196 ccdA; cytochrome c-type biogenesis protein
142	ko:K06217 phoH, phoL; phosphate starvation-inducible protein PhoH and related proteins
143	ko:K06381 spoIID; stage II sporulation protein D
144	ko:K06895 lysE, argO; L-lysine exporter family protein LysE/ArgO
145	ko:K06911 K06911; uncharacterized protein
146	ko:K06915 K06915; uncharacterized protein
147	ko:K06976 K06976; uncharacterized protein
148	ko:K06980 ygfZ; tRNA-modifying protein YgfZ
149	ko:K06994 K06994; putative drug exporter of the RND superfamily
150	ko:K06994 K06994; putative drug exporter of the RND superfamily
151	ko:K06994 K06994; putative drug exporter of the RND superfamily
152	ko:K06996 K06996; uncharacterized protein
153	ko:K06996 K06996; uncharacterized protein
154	ko:K07001 K07001; NTE family protein
155	ko:K07001 K07001; NTE family protein
156	ko:K07032 K07032; uncharacterized protein
157	ko:K07053 K07053; uncharacterized protein
158	ko:K07054 K07054; uncharacterized protein
159	ko:K07090 K07090; uncharacterized protein
160	ko:K07093 K07093; uncharacterized protein
161	ko:K07104 catE; catechol 2,3-dioxygenase [EC:1.13.11.2]
162	ko:K07147 yedY; sulfoxide reductase catalytic subunit YedY [EC:1.8.-.-]
163	ko:K07149 K07149; uncharacterized protein
164	ko:K07160 K07160; UPF0271 protein
165	ko:K07214 fes; enterochelin esterase and related enzymes
166	ko:K07248 aldA; lactaldehyde dehydrogenase / glycolaldehyde dehydrogenase [EC:1.2.1.22 1.2.1.21]
167	ko:K07304 msrA; peptide-methionine (S)-S-oxide reductase [EC:1.8.4.11]
168	ko:K07391 comM; magnesium chelatase family protein
169	ko:K07401 K07401; selenoprotein W-related protein
170	ko:K07458 vsr; DNA mismatch endonuclease, patch repair protein [EC:3.1.-.-]
171	ko:K07482 K07482; transposase, IS30 family
172	ko:K07642 baeS, smeS; two-component system, OmpR family, sensor histidine kinase BaeS [EC:2.7.13.3]
173	ko:K07649 tctE; two-component system, OmpR family, sensor histidine kinase TctE [EC:2.7.13.3]
174	ko:K07675 uhpB; two-component system, NarL family, sensor histidine kinase UhpB [EC:2.7.13.3]
175	ko:K07683 nreB; two-component system, NarL family, sensor histidine kinase NreB [EC:2.7.13.3]
176	ko:K07684 narL; two-component system, NarL family, nitrate/nitrite response regulator NarL
177	ko:K07695 devR; two-component system, NarL family, response regulator DevR
178	ko:K07742 K07742; hypothetical protein
179	ko:K07775 resD; two-component system, OmpR family, response regulator ResD
180	ko:K07785 nrsD, nreB; MFS transporter, NRE family, putaive nickel resistance protein
181	ko:K08139 HXT; MFS transporter, SP family, sugar:H+ symporter
182	ko:K08139 HXT; MFS transporter, SP family, sugar:H+ symporter
183	ko:K08972 K08972; putative membrane protein
184	ko:K09118 K09118; uncharacterized protein
185	ko:K09458 fabF; 3-oxoacyl-[acyl-carrier-protein] synthase II [EC:2.3.1.179]
186	ko:K09812 ftsE; cell division transport system ATP-binding protein
187	ko:K09932 K09932; uncharacterized protein
188	ko:K09955 K09955; uncharacterized protein
189	ko:K09996 artJ; arginine transport system substrate-binding protein
190	ko:K10009 ABC.CYST.P; cystine transport system permease protein
191	ko:K10039 ABC.GLN1.S; putative glutamine transport system substrate-binding protein
192	ko:K10109 malF; maltose/maltodextrin transport system permease protein
193	ko:K10118 msmF; raffinose/stachyose/melibiose transport system permease protein
194	ko:K10118 msmF; raffinose/stachyose/melibiose transport system permease protein
195	ko:K10189 lacF, araP; lactose/L-arabinose transport system permease protein
196	ko:K10234 aglG, ggtD; alpha-glucoside transport system permease protein
197	ko:K10441 rbsA; ribose transport system ATP-binding protein [EC:3.6.3.17]
198	ko:K10441 rbsA; ribose transport system ATP-binding protein [EC:3.6.3.17]
199	ko:K10805 tesB; acyl-CoA thioesterase II [EC:3.1.2.-]
200	ko:K10979 ku; DNA end-binding protein Ku
201	ko:K11068 hlyIII; hemolysin III
202	ko:K11072 potA; spermidine/putrescine transport system ATP-binding protein [EC:3.6.3.31]
203	ko:K11085 msbA; ATP-binding cassette, subfamily B, bacterial MsbA [EC:3.6.3.-]
204	ko:K11602 mntB; manganese transport system permease protein
205	ko:K11618 liaR; two-component system, NarL family, response regulator LiaR
206	ko:K11618 liaR; two-component system, NarL family, response regulator LiaR
207	ko:K11690 dctM; C4-dicarboxylate transporter, DctM subunit
208	ko:K11741 sugE; quaternary ammonium compound-resistance protein SugE
209	ko:K12308 bgaB, lacA; beta-galactosidase [EC:3.2.1.23]
210	ko:K13529 ada-alkA; AraC family transcriptional regulator, regulatory protein of adaptative response / DNA-3-methyladenine glycosylase II [EC:3.2.2.21]
211	ko:K13688 chvB, cgs, ndvB; cyclic beta-1,2-glucan synthetase [EC:2.4.1.-]
212	ko:K13963 SERPINB; serpin B
213	ko:K13985 NAPEPLD; N-acyl-phosphatidylethanolamine-hydrolysing phospholipase D [EC:3.1.4.54]
214	ko:K14166 ycnJ; copper transport protein
215	ko:K14347 SLC10A7, P7; solute carrier family 10 (sodium/bile acid cotransporter), member 7
216	ko:K14728 K14728; phthiodiolone/phenolphthiodiolone dimycocerosates ketoreductase [EC:1.2.-.-]
217	ko:K14728 K14728; phthiodiolone/phenolphthiodiolone dimycocerosates ketoreductase [EC:1.2.-.-]
218	ko:K15268 eamA; O-acetylserine/cysteine efflux transporter
219	ko:K15580 oppA, mppA; oligopeptide transport system substrate-binding protein
220	ko:K15582 oppC; oligopeptide transport system permease protein
221	ko:K15738 uup; ATP-binding cassette, subfamily F, uup
222	ko:K16139 uidB, gusB; glucuronide carrier protein
223	ko:K17317 gtsC, glcG; glucose/mannose transport system permease protein
224	ko:K18893 vcaM; ATP-binding cassette, subfamily B, multidrug efflux pump
225	ko:K18894 K18894; ATP-binding cassette, subfamily B, multidrug efflux pump
226	ko:K18936 mdeA; MFS transporter, DHA2 family, multidrug resistance protein
227	ko:K19265 gpr; L-glyceraldehyde 3-phosphate reductase [EC:1.1.1.-]
228	ko:K19265 gpr; L-glyceraldehyde 3-phosphate reductase [EC:1.1.1.-]
229	ko:K19302 bcrC; undecaprenyl-diphosphatase [EC:3.6.1.27]
230	ko:K19304 mepM; murein DD-endopeptidase [EC:3.4.24.-]
231	ko:K19577 ydhP; MFS transporter, DHA1 family, inner membrane transport protein

## Sheet: strain LMG 16121
Annotation of pathogenic proteins predicted for Cellulosimicrobium cellulans LMG 16121 genome
1	ko:K00075 murB; UDP-N-acetylmuramate dehydrogenase [EC:1.3.1.98]
2	ko:K00077 panE, apbA; 2-dehydropantoate 2-reductase [EC:1.1.1.169]
3	ko:K00128 E1.2.1.3; aldehyde dehydrogenase (NAD+) [EC:1.2.1.3]
4	ko:K00325 pntB; NAD(P) transhydrogenase subunit beta [EC:1.6.1.2]
5	ko:K00362 nirB; nitrite reductase (NADH) large subunit [EC:1.7.1.15]
6	ko:K00658 DLST, sucB; 2-oxoglutarate dehydrogenase E2 component (dihydrolipoamide succinyltransferase) [EC:2.3.1.61]
7	ko:K00661 maa; maltose O-acetyltransferase [EC:2.3.1.79]
8	ko:K00784 rnz; ribonuclease Z [EC:3.1.26.11]
9	ko:K00796 folP; dihydropteroate synthase [EC:2.5.1.15]
10	ko:K00797 speE, SRM; spermidine synthase [EC:2.5.1.16]
11	ko:K01126 E3.1.4.46, glpQ, ugpQ; glycerophosphoryl diester phosphodiesterase [EC:3.1.4.46]
12	ko:K01142 E3.1.11.2, xthA; exodeoxyribonuclease III [EC:3.1.11.2]
13	ko:K01183 E3.2.1.14; chitinase [EC:3.2.1.14]
14	ko:K01183 E3.2.1.14; chitinase [EC:3.2.1.14]
15	ko:K01183 E3.2.1.14; chitinase [EC:3.2.1.14]
16	ko:K01183 E3.2.1.14; chitinase [EC:3.2.1.14]
17	ko:K01186 NEU1; sialidase-1 [EC:3.2.1.18]
18	ko:K01207 nagZ; beta-N-acetylhexosaminidase [EC:3.2.1.52]
19	ko:K01421 yhgE; putative membrane protein
20	ko:K01428 ureC; urease subunit alpha [EC:3.5.1.5]
21	ko:K01434 E3.5.1.11; penicillin amidase [EC:3.5.1.11]
22	ko:K01448 E3.5.1.28B, amiA, amiB, amiC; N-acetylmuramoyl-L-alanine amidase [EC:3.5.1.28]
23	ko:K01548 kdpC; K+-transporting ATPase ATPase C chain [EC:3.6.3.12]
24	ko:K01561 dehH; haloacetate dehalogenase [EC:3.8.1.3]
25	ko:K01607 pcaC; 4-carboxymuconolactone decarboxylase [EC:4.1.1.44]
26	ko:K01611 speD, AMD1; S-adenosylmethionine decarboxylase [EC:4.1.1.50]
27	ko:K01736 aroC; chorismate synthase [EC:4.2.3.5]
28	ko:K01895 ACSS, acs; acetyl-CoA synthetase [EC:6.2.1.1]
29	ko:K01911 menE; O-succinylbenzoic acid--CoA ligase [EC:6.2.1.26]
30	ko:K01972 E6.5.1.2, ligA, ligB; DNA ligase (NAD+) [EC:6.5.1.2]
31	ko:K01990 ABC-2.A; ABC-2 type transport system ATP-binding protein
32	ko:K01990 ABC-2.A; ABC-2 type transport system ATP-binding protein
33	ko:K01990 ABC-2.A; ABC-2 type transport system ATP-binding protein
34	ko:K01990 ABC-2.A; ABC-2 type transport system ATP-binding protein
35	ko:K01990 ABC-2.A; ABC-2 type transport system ATP-binding protein
36	ko:K01990 ABC-2.A; ABC-2 type transport system ATP-binding protein
37	ko:K01990 ABC-2.A; ABC-2 type transport system ATP-binding protein
38	ko:K01990 ABC-2.A; ABC-2 type transport system ATP-binding protein
39	ko:K01990 ABC-2.A; ABC-2 type transport system ATP-binding protein
40	ko:K01990 ABC-2.A; ABC-2 type transport system ATP-binding protein
41	ko:K01990 ABC-2.A; ABC-2 type transport system ATP-binding protein
42	ko:K01990 ABC-2.A; ABC-2 type transport system ATP-binding protein
43	ko:K01990 ABC-2.A; ABC-2 type transport system ATP-binding protein
44	ko:K01990 ABC-2.A; ABC-2 type transport system ATP-binding protein
45	ko:K01990 ABC-2.A; ABC-2 type transport system ATP-binding protein
46	ko:K01990 ABC-2.A; ABC-2 type transport system ATP-binding protein
47	ko:K02002 proX; glycine betaine/proline transport system substrate-binding protein
48	ko:K02003 ABC.CD.A; putative ABC transport system ATP-binding protein
49	ko:K02003 ABC.CD.A; putative ABC transport system ATP-binding protein
50	ko:K02003 ABC.CD.A; putative ABC transport system ATP-binding protein
51	ko:K02003 ABC.CD.A; putative ABC transport system ATP-binding protein
52	ko:K02003 ABC.CD.A; putative ABC transport system ATP-binding protein
53	ko:K02003 ABC.CD.A; putative ABC transport system ATP-binding protein
54	ko:K02003 ABC.CD.A; putative ABC transport system ATP-binding protein
55	ko:K02003 ABC.CD.A; putative ABC transport system ATP-binding protein
56	ko:K02004 ABC.CD.P; putative ABC transport system permease protein
57	ko:K02013 ABC.FEV.A; iron complex transport system ATP-binding protein [EC:3.6.3.34]
58	ko:K02015 ABC.FEV.P; iron complex transport system permease protein
59	ko:K02025 ABC.MS.P; multiple sugar transport system permease protein
60	ko:K02025 ABC.MS.P; multiple sugar transport system permease protein
61	ko:K02025 ABC.MS.P; multiple sugar transport system permease protein
62	ko:K02026 ABC.MS.P1; multiple sugar transport system permease protein
63	ko:K02026 ABC.MS.P1; multiple sugar transport system permease protein
64	ko:K02026 ABC.MS.P1; multiple sugar transport system permease protein
65	ko:K02026 ABC.MS.P1; multiple sugar transport system permease protein
66	ko:K02026 ABC.MS.P1; multiple sugar transport system permease protein
67	ko:K02026 ABC.MS.P1; multiple sugar transport system permease protein
68	ko:K02026 ABC.MS.P1; multiple sugar transport system permease protein
69	ko:K02026 ABC.MS.P1; multiple sugar transport system permease protein
70	ko:K02026 ABC.MS.P1; multiple sugar transport system permease protein
71	ko:K02028 ABC.PA.A; polar amino acid transport system ATP-binding protein [EC:3.6.3.21]
72	ko:K02028 ABC.PA.A; polar amino acid transport system ATP-binding protein [EC:3.6.3.21]
73	ko:K02028 ABC.PA.A; polar amino acid transport system ATP-binding protein [EC:3.6.3.21]
74	ko:K02030 ABC.PA.S; polar amino acid transport system substrate-binding protein
75	ko:K02031 ABC.PE.A; peptide/nickel transport system ATP-binding protein
76	ko:K02032 ABC.PE.A1; peptide/nickel transport system ATP-binding protein
77	ko:K02035 ABC.PE.S; peptide/nickel transport system substrate-binding protein
78	ko:K02035 ABC.PE.S; peptide/nickel transport system substrate-binding protein
79	ko:K02035 ABC.PE.S; peptide/nickel transport system substrate-binding protein
80	ko:K02037 pstC; phosphate transport system permease protein
81	ko:K02045 cysA; sulfate transport system ATP-binding protein [EC:3.6.3.25]
82	ko:K02049 ABC.SN.A; NitT/TauT family transport system ATP-binding protein
83	ko:K02056 ABC.SS.A; simple sugar transport system ATP-binding protein [EC:3.6.3.17]
84	ko:K02056 ABC.SS.A; simple sugar transport system ATP-binding protein [EC:3.6.3.17]
85	ko:K02063 thiP; thiamine transport system permease protein
86	ko:K02071 metN; D-methionine transport system ATP-binding protein
87	ko:K02073 metQ; D-methionine transport system substrate-binding protein
88	ko:K02221 yggT; YggT family protein
89	ko:K02283 cpaF, tadA; pilus assembly protein CpaF
90	ko:K02351 K02351; putative membrane protein
91	ko:K02390 flgE; flagellar hook protein FlgE
92	ko:K02396 flgK; flagellar hook-associated protein 1 FlgK
93	ko:K02400 flhA; flagellar biosynthesis protein FlhA
94	ko:K02401 flhB; flagellar biosynthetic protein FlhB
95	ko:K02406 fliC; flagellin
96	ko:K02406 fliC; flagellin
97	ko:K02406 fliC; flagellin
98	ko:K02406 fliC; flagellin
99	ko:K02410 fliG; flagellar motor switch protein FliG
100	ko:K02412 fliI; flagellum-specific ATP synthase [EC:3.6.3.14]
101	ko:K02419 fliP; flagellar biosynthetic protein FliP
102	ko:K02424 fliY; cystine transport system substrate-binding protein
103	ko:K02479 K02479; two-component system, NarL family, response regulator
104	ko:K02479 K02479; two-component system, NarL family, response regulator
105	ko:K02479 K02479; two-component system, NarL family, response regulator
106	ko:K02480 K02480; two-component system, NarL family, sensor kinase [EC:2.7.13.3]
107	ko:K02483 K02483; two-component system, OmpR family, response regulator
108	ko:K02483 K02483; two-component system, OmpR family, response regulator
109	ko:K02575 NRT, narK, nrtP, nasA; MFS transporter, NNP family, nitrate/nitrite transporter
110	ko:K02575 NRT, narK, nrtP, nasA; MFS transporter, NNP family, nitrate/nitrite transporter
111	ko:K03296 TC.HAE1; hydrophobic/amphiphilic exporter-1 (mainly G- bacteria), HAE1 family
112	ko:K03305 TC.POT; proton-dependent oligopeptide transporter, POT family
113	ko:K03386 E1.11.1.15, PRDX, ahpC; peroxiredoxin (alkyl hydroperoxide reductase subunit C) [EC:1.11.1.15]
114	ko:K03442 mscS; small conductance mechanosensitive channel
115	ko:K03446 emrB; MFS transporter, DHA2 family, multidrug resistance protein
116	ko:K03449 MFS.CP; MFS transporter, CP family, cyanate transporter
117	ko:K03466 ftsK, spoIIIE; DNA segregation ATPase FtsK/SpoIIIE, S-DNA-T family
118	ko:K03523 bioY; biotin transport system substrate-specific component
119	ko:K03546 sbcC; exonuclease SbcC
120	ko:K03564 BCP, PRXQ, DOT5; peroxiredoxin Q/BCP [EC:1.11.1.15]
121	ko:K03652 MPG; DNA-3-methyladenine glycosylase [EC:3.2.2.21]
122	ko:K03671 trxA; thioredoxin 1
123	ko:K03699 tlyC; putative hemolysin
124	ko:K03790 rimJ; ribosomal-protein-alanine N-acetyltransferase [EC:2.3.1.128]
125	ko:K03798 ftsH, hflB; cell division protease FtsH [EC:3.4.24.-]
126	ko:K03829 yedL; putative acetyltransferase [EC:2.3.1.-]
127	ko:K03924 moxR; MoxR-like ATPase [EC:3.6.3.-]
128	ko:K03924 moxR; MoxR-like ATPase [EC:3.6.3.-]
129	ko:K03924 moxR; MoxR-like ATPase [EC:3.6.3.-]
130	ko:K03930 estA; putative tributyrin esterase [EC:3.1.1.-]
131	ko:K03933 cpbD; chitin-binding protein
132	ko:K03933 cpbD; chitin-binding protein
133	ko:K04567 KARS, lysS; lysyl-tRNA synthetase, class II [EC:6.1.1.6]
134	ko:K04691 hhoB, degS; serine protease DegS [EC:3.4.21.-]
135	ko:K04750 phnB; PhnB protein
136	ko:K05349 bglX; beta-glucosidase [EC:3.2.1.21]
137	ko:K05349 bglX; beta-glucosidase [EC:3.2.1.21]
138	ko:K05349 bglX; beta-glucosidase [EC:3.2.1.21]
139	ko:K05349 bglX; beta-glucosidase [EC:3.2.1.21]
140	ko:K05349 bglX; beta-glucosidase [EC:3.2.1.21]
141	ko:K05782 benE; benzoate membrane transport protein
142	ko:K05786 rarD; chloramphenicol-sensitive protein RarD
143	ko:K05794 terC; tellurite resistance protein TerC
144	ko:K05814 ugpA; sn-glycerol 3-phosphate transport system permease protein
145	ko:K05845 opuC; osmoprotectant transport system substrate-binding protein
146	ko:K05847 opuA; osmoprotectant transport system ATP-binding protein
147	ko:K06147 ABCB-BAC; ATP-binding cassette, subfamily B, bacterial
148	ko:K06148 ABCC-BAC; ATP-binding cassette, subfamily C, bacterial
149	ko:K06153 bacA; undecaprenyl-diphosphatase [EC:3.6.1.27]
150	ko:K06158 ABCF3; ATP-binding cassette, subfamily F, member 3
151	ko:K06188 aqpZ; aquaporin Z
152	ko:K06196 ccdA; cytochrome c-type biogenesis protein
153	ko:K06217 phoH, phoL; phosphate starvation-inducible protein PhoH and related proteins
154	ko:K06381 spoIID; stage II sporulation protein D
155	ko:K06888 K06888; uncharacterized protein
156	ko:K06889 K06889; uncharacterized protein
157	ko:K06895 lysE, argO; L-lysine exporter family protein LysE/ArgO
158	ko:K06911 K06911; uncharacterized protein
159	ko:K06915 K06915; uncharacterized protein
160	ko:K06915 K06915; uncharacterized protein
161	ko:K06976 K06976; uncharacterized protein
162	ko:K06980 ygfZ; tRNA-modifying protein YgfZ
163	ko:K06994 K06994; putative drug exporter of the RND superfamily
164	ko:K06994 K06994; putative drug exporter of the RND superfamily
165	ko:K06994 K06994; putative drug exporter of the RND superfamily
166	ko:K06994 K06994; putative drug exporter of the RND superfamily
167	ko:K06996 K06996; uncharacterized protein
168	ko:K06996 K06996; uncharacterized protein
169	ko:K07001 K07001; NTE family protein
170	ko:K07032 K07032; uncharacterized protein
171	ko:K07053 K07053; uncharacterized protein
172	ko:K07054 K07054; uncharacterized protein
173	ko:K07062 K07062; uncharacterized protein
174	ko:K07090 K07090; uncharacterized protein
175	ko:K07093 K07093; uncharacterized protein
176	ko:K07104 catE; catechol 2,3-dioxygenase [EC:1.13.11.2]
177	ko:K07131 K07131; uncharacterized protein
178	ko:K07147 yedY; sulfoxide reductase catalytic subunit YedY [EC:1.8.-.-]
179	ko:K07149 K07149; uncharacterized protein
180	ko:K07160 K07160; UPF0271 protein
181	ko:K07214 fes; enterochelin esterase and related enzymes
182	ko:K07222 K07222; putative flavoprotein involved in K+ transport
183	ko:K07260 vanY; D-alanyl-D-alanine carboxypeptidase [EC:3.4.16.4]
184	ko:K07304 msrA; peptide-methionine (S)-S-oxide reductase [EC:1.8.4.11]
185	ko:K07391 comM; magnesium chelatase family protein
186	ko:K07401 K07401; selenoprotein W-related protein
187	ko:K07552 bcr; MFS transporter, DHA1 family, bicyclomycin/chloramphenicol resistance protein
188	ko:K07683 nreB; two-component system, NarL family, sensor histidine kinase NreB [EC:2.7.13.3]
189	ko:K07684 narL; two-component system, NarL family, nitrate/nitrite response regulator NarL
190	ko:K07684 narL; two-component system, NarL family, nitrate/nitrite response regulator NarL
191	ko:K07684 narL; two-component system, NarL family, nitrate/nitrite response regulator NarL
192	ko:K07692 degU; two-component system, NarL family, response regulator DegU
193	ko:K07695 devR; two-component system, NarL family, response regulator DevR
194	ko:K07701 dcuS; two-component system, CitB family, sensor histidine kinase DcuS [EC:2.7.13.3]
195	ko:K07785 nrsD, nreB; MFS transporter, NRE family, putaive nickel resistance protein
196	ko:K08139 HXT; MFS transporter, SP family, sugar:H+ symporter
197	ko:K08139 HXT; MFS transporter, SP family, sugar:H+ symporter
198	ko:K08972 K08972; putative membrane protein
199	ko:K09118 K09118; uncharacterized protein
200	ko:K09812 ftsE; cell division transport system ATP-binding protein
201	ko:K09932 K09932; uncharacterized protein
202	ko:K09955 K09955; uncharacterized protein
203	ko:K09996 artJ; arginine transport system substrate-binding protein
204	ko:K10009 ABC.CYST.P; cystine transport system permease protein
205	ko:K10039 ABC.GLN1.S; putative glutamine transport system substrate-binding protein
206	ko:K10039 ABC.GLN1.S; putative glutamine transport system substrate-binding protein
207	ko:K10109 malF; maltose/maltodextrin transport system permease protein
208	ko:K10118 msmF; raffinose/stachyose/melibiose transport system permease protein
209	ko:K10118 msmF; raffinose/stachyose/melibiose transport system permease protein
210	ko:K10118 msmF; raffinose/stachyose/melibiose transport system permease protein
211	ko:K10234 aglG, ggtD; alpha-glucoside transport system permease protein
212	ko:K10441 rbsA; ribose transport system ATP-binding protein [EC:3.6.3.17]
213	ko:K10441 rbsA; ribose transport system ATP-binding protein [EC:3.6.3.17]
214	ko:K10805 tesB; acyl-CoA thioesterase II [EC:3.1.2.-]
215	ko:K11068 hlyIII; hemolysin III
216	ko:K11072 potA; spermidine/putrescine transport system ATP-binding protein [EC:3.6.3.31]
217	ko:K11085 msbA; ATP-binding cassette, subfamily B, bacterial MsbA [EC:3.6.3.-]
218	ko:K11601 mntC; manganese transport system substrate-binding protein
219	ko:K11618 liaR; two-component system, NarL family, response regulator LiaR
220	ko:K11690 dctM; C4-dicarboxylate transporter, DctM subunit
221	ko:K11741 sugE; quaternary ammonium compound-resistance protein SugE
222	ko:K12308 bgaB, lacA; beta-galactosidase [EC:3.2.1.23]
223	ko:K12368 dppA; dipeptide transport system substrate-binding protein
224	ko:K12567 TTN; titin [EC:2.7.11.1]
225	ko:K13529 ada-alkA; AraC family transcriptional regulator, regulatory protein of adaptative response / DNA-3-methyladenine glycosylase II [EC:3.2.2.21]
226	ko:K13572 pafB; proteasome accessory factor B
227	ko:K13688 chvB, cgs, ndvB; cyclic beta-1,2-glucan synthetase [EC:2.4.1.-]
228	ko:K13745 ddc; L-2,4-diaminobutyrate decarboxylase [EC:4.1.1.86]
229	ko:K13985 NAPEPLD; N-acyl-phosphatidylethanolamine-hydrolysing phospholipase D [EC:3.1.4.54]
230	ko:K14166 ycnJ; copper transport protein
231	ko:K14347 SLC10A7, P7; solute carrier family 10 (sodium/bile acid cotransporter), member 7
232	ko:K14728 K14728; phthiodiolone/phenolphthiodiolone dimycocerosates ketoreductase [EC:1.2.-.-]
233	ko:K15268 eamA; O-acetylserine/cysteine efflux transporter
234	ko:K15580 oppA, mppA; oligopeptide transport system substrate-binding protein
235	ko:K15582 oppC; oligopeptide transport system permease protein
236	ko:K15738 uup; ATP-binding cassette, subfamily F, uup
237	ko:K16139 uidB, gusB; glucuronide carrier protein
238	ko:K17317 gtsC, glcG; glucose/mannose transport system permease protein
239	ko:K18234 vat; virginiamycin A acetyltransferase [EC:2.3.1.-]
240	ko:K18577 EBM; mannosylglycoprotein endo-beta-mannosidase [EC:3.2.1.152]
241	ko:K18894 K18894; ATP-binding cassette, subfamily B, multidrug efflux pump
242	ko:K18936 mdeA; MFS transporter, DHA2 family, multidrug resistance protein
243	ko:K19265 gpr; L-glyceraldehyde 3-phosphate reductase [EC:1.1.1.-]
244	ko:K19286 nfrA2; FMN reductase [NAD(P)H] [EC:1.5.1.39]
245	ko:K19302 bcrC; undecaprenyl-diphosphatase [EC:3.6.1.27]
246	ko:K19577 ydhP; MFS transporter, DHA1 family, inner membrane transport protein
247	ko:K19577 ydhP; MFS transporter, DHA1 family, inner membrane transport protein

## Sheet: strain J36
Annotation of pathogenic proteins predicted for Cellulosimicrobium cellulans J36 genome
1	ko:K00012 UGDH, ugd; UDPglucose 6-dehydrogenase [EC:1.1.1.22]
2	ko:K00075 murB; UDP-N-acetylmuramate dehydrogenase [EC:1.3.1.98]
3	ko:K00208 fabI; enoyl-[acyl-carrier protein] reductase I [EC:1.3.1.9 1.3.1.10]
4	ko:K00297 metF, MTHFR; methylenetetrahydrofolate reductase (NADPH) [EC:1.5.1.20]
5	ko:K00370 narG; nitrate reductase alpha subunit [EC:1.7.99.4]
6	ko:K00387 SUOX; sulfite oxidase [EC:1.8.3.1]
7	ko:K00688 E2.4.1.1, glgP, PYG; starch phosphorylase [EC:2.4.1.1]
8	ko:K00784 rnz; ribonuclease Z [EC:3.1.26.11]
9	ko:K01081 E3.1.3.5; 5'-nucleotidase [EC:3.1.3.5]
10	ko:K01126 E3.1.4.46, glpQ, ugpQ; glycerophosphoryl diester phosphodiesterase [EC:3.1.4.46]
11	ko:K01126 E3.1.4.46, glpQ, ugpQ; glycerophosphoryl diester phosphodiesterase [EC:3.1.4.46]
12	ko:K01151 nfo; deoxyribonuclease IV [EC:3.1.21.2]
13	ko:K01174 nuc; micrococcal nuclease [EC:3.1.31.1]
14	ko:K01183 E3.2.1.14; chitinase [EC:3.2.1.14]
15	ko:K01186 NEU1; sialidase-1 [EC:3.2.1.18]
16	ko:K01187 malZ; alpha-glucosidase [EC:3.2.1.20]
17	ko:K01194 E3.2.1.28, treA, treF; alpha,alpha-trehalase [EC:3.2.1.28]
18	ko:K01206 FUCA; alpha-L-fucosidase [EC:3.2.1.51]
19	ko:K01207 nagZ; beta-N-acetylhexosaminidase [EC:3.2.1.52]
20	ko:K01239 iunH; purine nucleosidase [EC:3.2.2.1]
21	ko:K01262 pepP; Xaa-Pro aminopeptidase [EC:3.4.11.9]
22	ko:K01421 yhgE; putative membrane protein
23	ko:K01421 yhgE; putative membrane protein
24	ko:K01421 yhgE; putative membrane protein
25	ko:K01434 E3.5.1.11; penicillin amidase [EC:3.5.1.11]
26	ko:K01448 E3.5.1.28B, amiA, amiB, amiC; N-acetylmuramoyl-L-alanine amidase [EC:3.5.1.28]
27	ko:K01448 E3.5.1.28B, amiA, amiB, amiC; N-acetylmuramoyl-L-alanine amidase [EC:3.5.1.28]
28	ko:K01456 E3.5.1.52, NGLY1, PNG1; peptide-N4-(N-acetyl-beta-glucosaminyl)asparagine amidase [EC:3.5.1.52]
29	ko:K01478 arcA; arginine deiminase [EC:3.5.3.6]
30	ko:K01512 acyP; acylphosphatase [EC:3.6.1.7]
31	ko:K01686 uxuA; mannonate dehydratase [EC:4.2.1.8]
32	ko:K01736 aroC; chorismate synthase [EC:4.2.3.5]
33	ko:K01812 uxaC; glucuronate isomerase [EC:5.3.1.12]
34	ko:K01895 ACSS, acs; acetyl-CoA synthetase [EC:6.2.1.1]
35	ko:K01897 ACSL, fadD; long-chain acyl-CoA synthetase [EC:6.2.1.3]
36	ko:K01972 E6.5.1.2, ligA, ligB; DNA ligase (NAD+) [EC:6.5.1.2]
37	ko:K01990 ABC-2.A; ABC-2 type transport system ATP-binding protein
38	ko:K01990 ABC-2.A; ABC-2 type transport system ATP-binding protein
39	ko:K01990 ABC-2.A; ABC-2 type transport system ATP-binding protein
40	ko:K01990 ABC-2.A; ABC-2 type transport system ATP-binding protein
41	ko:K01990 ABC-2.A; ABC-2 type transport system ATP-binding protein
42	ko:K01990 ABC-2.A; ABC-2 type transport system ATP-binding protein
43	ko:K01990 ABC-2.A; ABC-2 type transport system ATP-binding protein
44	ko:K01990 ABC-2.A; ABC-2 type transport system ATP-binding protein
45	ko:K01990 ABC-2.A; ABC-2 type transport system ATP-binding protein
46	ko:K01990 ABC-2.A; ABC-2 type transport system ATP-binding protein
47	ko:K01990 ABC-2.A; ABC-2 type transport system ATP-binding protein
48	ko:K01990 ABC-2.A; ABC-2 type transport system ATP-binding protein
49	ko:K01990 ABC-2.A; ABC-2 type transport system ATP-binding protein
50	ko:K01990 ABC-2.A; ABC-2 type transport system ATP-binding protein
51	ko:K01990 ABC-2.A; ABC-2 type transport system ATP-binding protein
52	ko:K01990 ABC-2.A; ABC-2 type transport system ATP-binding protein
53	ko:K01990 ABC-2.A; ABC-2 type transport system ATP-binding protein
54	ko:K01990 ABC-2.A; ABC-2 type transport system ATP-binding protein
55	ko:K01995 livG; branched-chain amino acid transport system ATP-binding protein
56	ko:K02003 ABC.CD.A; putative ABC transport system ATP-binding protein
57	ko:K02003 ABC.CD.A; putative ABC transport system ATP-binding protein
58	ko:K02003 ABC.CD.A; putative ABC transport system ATP-binding protein
59	ko:K02003 ABC.CD.A; putative ABC transport system ATP-binding protein
60	ko:K02003 ABC.CD.A; putative ABC transport system ATP-binding protein
61	ko:K02015 ABC.FEV.P; iron complex transport system permease protein
62	ko:K02025 ABC.MS.P; multiple sugar transport system permease protein
63	ko:K02025 ABC.MS.P; multiple sugar transport system permease protein
64	ko:K02025 ABC.MS.P; multiple sugar transport system permease protein
65	ko:K02025 ABC.MS.P; multiple sugar transport system permease protein
66	ko:K02025 ABC.MS.P; multiple sugar transport system permease protein
67	ko:K02026 ABC.MS.P1; multiple sugar transport system permease protein
68	ko:K02026 ABC.MS.P1; multiple sugar transport system permease protein
69	ko:K02026 ABC.MS.P1; multiple sugar transport system permease protein
70	ko:K02026 ABC.MS.P1; multiple sugar transport system permease protein
71	ko:K02026 ABC.MS.P1; multiple sugar transport system permease protein
72	ko:K02026 ABC.MS.P1; multiple sugar transport system permease protein
73	ko:K02026 ABC.MS.P1; multiple sugar transport system permease protein
74	ko:K02026 ABC.MS.P1; multiple sugar transport system permease protein
75	ko:K02028 ABC.PA.A; polar amino acid transport system ATP-binding protein [EC:3.6.3.21]
76	ko:K02028 ABC.PA.A; polar amino acid transport system ATP-binding protein [EC:3.6.3.21]
77	ko:K02030 ABC.PA.S; polar amino acid transport system substrate-binding protein
78	ko:K02031 ABC.PE.A; peptide/nickel transport system ATP-binding protein
79	ko:K02033 ABC.PE.P; peptide/nickel transport system permease protein
80	ko:K02035 ABC.PE.S; peptide/nickel transport system substrate-binding protein
81	ko:K02035 ABC.PE.S; peptide/nickel transport system substrate-binding protein
82	ko:K02035 ABC.PE.S; peptide/nickel transport system substrate-binding protein
83	ko:K02037 pstC; phosphate transport system permease protein
84	ko:K02045 cysA; sulfate transport system ATP-binding protein [EC:3.6.3.25]
85	ko:K02049 ABC.SN.A; NitT/TauT family transport system ATP-binding protein
86	ko:K02057 ABC.SS.P; simple sugar transport system permease protein
87	ko:K02071 metN; D-methionine transport system ATP-binding protein
88	ko:K02073 metQ; D-methionine transport system substrate-binding protein
89	ko:K02168 betT, betS; choline/glycine/proline betaine transport protein
90	ko:K02346 DPO4, dinB; DNA polymerase IV [EC:2.7.7.7]
91	ko:K02351 K02351; putative membrane protein
92	ko:K02351 K02351; putative membrane protein
93	ko:K02440 GLPF; glycerol uptake facilitator protein
94	ko:K02479 K02479; two-component system, NarL family, response regulator
95	ko:K02479 K02479; two-component system, NarL family, response regulator
96	ko:K02483 K02483; two-component system, OmpR family, response regulator
97	ko:K02575 NRT, narK, nrtP, nasA; MFS transporter, NNP family, nitrate/nitrite transporter
98	ko:K02575 NRT, narK, nrtP, nasA; MFS transporter, NNP family, nitrate/nitrite transporter
99	ko:K03116 tatA; sec-independent protein translocase protein TatA
100	ko:K03296 TC.HAE1; hydrophobic/amphiphilic exporter-1 (mainly G- bacteria), HAE1 family
101	ko:K03305 TC.POT; proton-dependent oligopeptide transporter, POT family
102	ko:K03333 choD; cholesterol oxidase [EC:1.1.3.6]
103	ko:K03386 E1.11.1.15, PRDX, ahpC; peroxiredoxin (alkyl hydroperoxide reductase subunit C) [EC:1.11.1.15]
104	ko:K03442 mscS; small conductance mechanosensitive channel
105	ko:K03446 emrB; MFS transporter, DHA2 family, multidrug resistance protein
106	ko:K03446 emrB; MFS transporter, DHA2 family, multidrug resistance protein
107	ko:K03449 MFS.CP; MFS transporter, CP family, cyanate transporter
108	ko:K03449 MFS.CP; MFS transporter, CP family, cyanate transporter
109	ko:K03466 ftsK, spoIIIE; DNA segregation ATPase FtsK/SpoIIIE, S-DNA-T family
110	ko:K03466 ftsK, spoIIIE; DNA segregation ATPase FtsK/SpoIIIE, S-DNA-T family
111	ko:K03523 bioY; biotin transport system substrate-specific component
112	ko:K03564 BCP, PRXQ, DOT5; peroxiredoxin Q/BCP [EC:1.11.1.15]
113	ko:K03699 tlyC; putative hemolysin
114	ko:K03798 ftsH, hflB; cell division protease FtsH [EC:3.4.24.-]
115	ko:K03824 yhbS; putative acetyltransferase [EC:2.3.1.-]
116	ko:K03924 moxR; MoxR-like ATPase [EC:3.6.3.-]
117	ko:K03924 moxR; MoxR-like ATPase [EC:3.6.3.-]
118	ko:K03924 moxR; MoxR-like ATPase [EC:3.6.3.-]
119	ko:K03933 cpbD; chitin-binding protein
120	ko:K04691 hhoB, degS; serine protease DegS [EC:3.4.21.-]
121	ko:K04750 phnB; PhnB protein
122	ko:K04761 oxyR; LysR family transcriptional regulator, hydrogen peroxide-inducible genes activator
123	ko:K05782 benE; benzoate membrane transport protein
124	ko:K05786 rarD; chloramphenicol-sensitive protein RarD
125	ko:K05814 ugpA; sn-glycerol 3-phosphate transport system permease protein
126	ko:K05834 rhtB; homoserine/homoserine lactone efflux protein
127	ko:K05845 opuC; osmoprotectant transport system substrate-binding protein
128	ko:K06153 bacA; undecaprenyl-diphosphatase [EC:3.6.1.27]
129	ko:K06158 ABCF3; ATP-binding cassette, subfamily F, member 3
130	ko:K06158 ABCF3; ATP-binding cassette, subfamily F, member 3
131	ko:K06196 ccdA; cytochrome c-type biogenesis protein
132	ko:K06217 phoH, phoL; phosphate starvation-inducible protein PhoH and related proteins
133	ko:K06221 dkgA; 2,5-diketo-D-gluconate reductase A [EC:1.1.1.346]
134	ko:K06381 spoIID; stage II sporulation protein D
135	ko:K06895 lysE, argO; L-lysine exporter family protein LysE/ArgO
136	ko:K06911 K06911; uncharacterized protein
137	ko:K06980 ygfZ; tRNA-modifying protein YgfZ
138	ko:K06994 K06994; putative drug exporter of the RND superfamily
139	ko:K06994 K06994; putative drug exporter of the RND superfamily
140	ko:K06994 K06994; putative drug exporter of the RND superfamily
141	ko:K06996 K06996; uncharacterized protein
142	ko:K07001 K07001; NTE family protein
143	ko:K07032 K07032; uncharacterized protein
144	ko:K07032 K07032; uncharacterized protein
145	ko:K07052 K07052; uncharacterized protein
146	ko:K07053 K07053; uncharacterized protein
147	ko:K07054 K07054; uncharacterized protein
148	ko:K07058 K07058; membrane protein
149	ko:K07090 K07090; uncharacterized protein
150	ko:K07093 K07093; uncharacterized protein
151	ko:K07104 catE; catechol 2,3-dioxygenase [EC:1.13.11.2]
152	ko:K07116 pvdQ, quiP; acyl-homoserine-lactone acylase [EC:3.5.1.97]
153	ko:K07131 K07131; uncharacterized protein
154	ko:K07149 K07149; uncharacterized protein
155	ko:K07160 K07160; UPF0271 protein
156	ko:K07214 fes; enterochelin esterase and related enzymes
157	ko:K07304 msrA; peptide-methionine (S)-S-oxide reductase [EC:1.8.4.11]
158	ko:K07335 bmpA, bmpB, tmpC; basic membrane protein A and related proteins
159	ko:K07391 comM; magnesium chelatase family protein
160	ko:K07401 K07401; selenoprotein W-related protein
161	ko:K07552 bcr; MFS transporter, DHA1 family, bicyclomycin/chloramphenicol resistance protein
162	ko:K07684 narL; two-component system, NarL family, nitrate/nitrite response regulator NarL
163	ko:K07684 narL; two-component system, NarL family, nitrate/nitrite response regulator NarL
164	ko:K07742 K07742; hypothetical protein
165	ko:K08139 HXT; MFS transporter, SP family, sugar:H+ symporter
166	ko:K08139 HXT; MFS transporter, SP family, sugar:H+ symporter
167	ko:K08167 smvA, qacA, lfrA; MFS transporter, DHA2 family, multidrug resistance protein
168	ko:K09118 K09118; uncharacterized protein
169	ko:K09691 ABC-2.LPSE.A; lipopolysaccharide transport system ATP-binding protein
170	ko:K09812 ftsE; cell division transport system ATP-binding protein
171	ko:K09932 K09932; uncharacterized protein
172	ko:K09936 TC.BAT2; bacterial/archaeal transporter family-2 protein
173	ko:K09955 K09955; uncharacterized protein
174	ko:K09955 K09955; uncharacterized protein
175	ko:K09996 artJ; arginine transport system substrate-binding protein
176	ko:K10037 glnP; glutamine transport system permease protein
177	ko:K10039 ABC.GLN1.S; putative glutamine transport system substrate-binding protein
178	ko:K10039 ABC.GLN1.S; putative glutamine transport system substrate-binding protein
179	ko:K10109 malF; maltose/maltodextrin transport system permease protein
180	ko:K10118 msmF; raffinose/stachyose/melibiose transport system permease protein
181	ko:K10234 aglG, ggtD; alpha-glucoside transport system permease protein
182	ko:K10441 rbsA; ribose transport system ATP-binding protein [EC:3.6.3.17]
183	ko:K10805 tesB; acyl-CoA thioesterase II [EC:3.1.2.-]
184	ko:K11068 hlyIII; hemolysin III
185	ko:K11085 msbA; ATP-binding cassette, subfamily B, bacterial MsbA [EC:3.6.3.-]
186	ko:K11618 liaR; two-component system, NarL family, response regulator LiaR
187	ko:K11625 K11625; membrane protein YdfJ
188	ko:K11625 K11625; membrane protein YdfJ
189	ko:K11741 sugE; quaternary ammonium compound-resistance protein SugE
190	ko:K12309 GLB1, ELNR1; beta-galactosidase [EC:3.2.1.23]
191	ko:K12357 NEU2_3_4; sialidase-2/3/4 [EC:3.2.1.18]
192	ko:K12373 HEXA_B; hexosaminidase [EC:3.2.1.52]
193	ko:K12373 HEXA_B; hexosaminidase [EC:3.2.1.52]
194	ko:K12373 HEXA_B; hexosaminidase [EC:3.2.1.52]
195	ko:K12567 TTN; titin [EC:2.7.11.1]
196	ko:K13572 pafB; proteasome accessory factor B
197	ko:K13985 NAPEPLD; N-acyl-phosphatidylethanolamine-hydrolysing phospholipase D [EC:3.1.4.54]
198	ko:K13993 HSP20; HSP20 family protein
199	ko:K14166 ycnJ; copper transport protein
200	ko:K14166 ycnJ; copper transport protein
201	ko:K14728 K14728; phthiodiolone/phenolphthiodiolone dimycocerosates ketoreductase [EC:1.2.-.-]
202	ko:K15268 eamA; O-acetylserine/cysteine efflux transporter
203	ko:K15580 oppA, mppA; oligopeptide transport system substrate-binding protein
204	ko:K15582 oppC; oligopeptide transport system permease protein
205	ko:K15738 uup; ATP-binding cassette, subfamily F, uup
206	ko:K15898 pseI, neuB3; pseudaminic acid synthase [EC:2.5.1.97]
207	ko:K15923 AXY8, FUC95A, afcA; alpha-L-fucosidase 2 [EC:3.2.1.51]
208	ko:K15923 AXY8, FUC95A, afcA; alpha-L-fucosidase 2 [EC:3.2.1.51]
209	ko:K16139 uidB, gusB; glucuronide carrier protein
210	ko:K16146 pep2; maltokinase [EC:2.7.1.175]
211	ko:K16353 SDK; protein sidekick
212	ko:K17317 gtsC, glcG; glucose/mannose transport system permease protein
213	ko:K17624 engBF; endo-alpha-N-acetylgalactosaminidase [EC:3.2.1.97]
214	ko:K18577 EBM; mannosylglycoprotein endo-beta-mannosidase [EC:3.2.1.152]
215	ko:K18703 SUGCT; succinate---hydroxymethylglutarate CoA-transferase [EC:2.8.3.13]
216	ko:K18894 K18894; ATP-binding cassette, subfamily B, multidrug efflux pump
217	ko:K18936 mdeA; MFS transporter, DHA2 family, multidrug resistance protein
218	ko:K19265 gpr; L-glyceraldehyde 3-phosphate reductase [EC:1.1.1.-]
219	ko:K19577 ydhP; MFS transporter, DHA1 family, inner membrane transport protein
220	ko:K19577 ydhP; MFS transporter, DHA1 family, inner membrane transport protein
