# Supplementary material for: (Meta)genomic insights into the pathogenome of Cellulosimicrobium cellulans
Source: Sci Rep. 2016 May 6;6:25527. doi: 10.1038/srep25527 (PMC4858710; doi:10.1038/srep25527)
Supplement: Supplementary Dataset S8 [file srep25527-s6.xls]

## Sheet: annotations
S. No.	List of Common Pathogenic Proteins across three genomes i.e. Cellulosimicrobium sp. strain MM, Cellulosimicrobium cellulans LMG16121, Cellulosimicrobium cellulans J36.
1	ko:K00075 murB; UDP-N-acetylmuramate dehydrogenase [EC:1.3.1.98]
2	ko:K00784 rnz; ribonuclease Z [EC:3.1.26.11]
3	ko:K01126 E3.1.4.46, glpQ, ugpQ; glycerophosphoryl diester phosphodiesterase [EC:3.1.4.46]
4	ko:K01183 E3.2.1.14; chitinase [EC:3.2.1.14]
5	ko:K01183 E3.2.1.14; chitinase [EC:3.2.1.14]
6	ko:K01183 E3.2.1.14; chitinase [EC:3.2.1.14]
7	ko:K01183 E3.2.1.14; chitinase [EC:3.2.1.14]
8	ko:K01186 NEU1; sialidase-1 [EC:3.2.1.18]
9	ko:K01207 nagZ; beta-N-acetylhexosaminidase [EC:3.2.1.52]
10	ko:K01421 yhgE; putative membrane protein
11	ko:K01421 yhgE; putative membrane protein
12	ko:K01434 E3.5.1.11; penicillin amidase [EC:3.5.1.11]
13	ko:K01434 E3.5.1.11; penicillin amidase [EC:3.5.1.11]
14	ko:K01448 E3.5.1.28B, amiA, amiB, amiC; N-acetylmuramoyl-L-alanine amidase [EC:3.5.1.28]
15	ko:K01736 aroC; chorismate synthase [EC:4.2.3.5]
16	ko:K01895 ACSS, acs; acetyl-CoA synthetase [EC:6.2.1.1]
17	ko:K01972 E6.5.1.2, ligA, ligB; DNA ligase (NAD+) [EC:6.5.1.2]
18	ko:K01990 ABC-2.A; ABC-2 type transport system ATP-binding protein
19	ko:K01990 ABC-2.A; ABC-2 type transport system ATP-binding protein
20	ko:K01990 ABC-2.A; ABC-2 type transport system ATP-binding protein
21	ko:K01990 ABC-2.A; ABC-2 type transport system ATP-binding protein
22	ko:K01990 ABC-2.A; ABC-2 type transport system ATP-binding protein
23	ko:K01990 ABC-2.A; ABC-2 type transport system ATP-binding protein
24	ko:K01990 ABC-2.A; ABC-2 type transport system ATP-binding protein
25	ko:K01990 ABC-2.A; ABC-2 type transport system ATP-binding protein
26	ko:K01990 ABC-2.A; ABC-2 type transport system ATP-binding protein
27	ko:K01990 ABC-2.A; ABC-2 type transport system ATP-binding protein
28	ko:K01990 ABC-2.A; ABC-2 type transport system ATP-binding protein
29	ko:K01990 ABC-2.A; ABC-2 type transport system ATP-binding protein
30	ko:K01990 ABC-2.A; ABC-2 type transport system ATP-binding protein
31	ko:K02003 ABC.CD.A; putative ABC transport system ATP-binding protein
32	ko:K02003 ABC.CD.A; putative ABC transport system ATP-binding protein
33	ko:K02003 ABC.CD.A; putative ABC transport system ATP-binding protein
34	ko:K02003 ABC.CD.A; putative ABC transport system ATP-binding protein
35	ko:K02003 ABC.CD.A; putative ABC transport system ATP-binding protein
36	ko:K02003 ABC.CD.A; putative ABC transport system ATP-binding protein
37	ko:K02003 ABC.CD.A; putative ABC transport system ATP-binding protein
38	ko:K02015 ABC.FEV.P; iron complex transport system permease protein
39	ko:K02015 ABC.FEV.P; iron complex transport system permease protein
40	ko:K02025 ABC.MS.P; multiple sugar transport system permease protein
41	ko:K02025 ABC.MS.P; multiple sugar transport system permease protein
42	ko:K02026 ABC.MS.P1; multiple sugar transport system permease protein
43	ko:K02026 ABC.MS.P1; multiple sugar transport system permease protein
44	ko:K02026 ABC.MS.P1; multiple sugar transport system permease protein
45	ko:K02026 ABC.MS.P1; multiple sugar transport system permease protein
46	ko:K02026 ABC.MS.P1; multiple sugar transport system permease protein
47	ko:K02026 ABC.MS.P1; multiple sugar transport system permease protein
48	ko:K02026 ABC.MS.P1; multiple sugar transport system permease protein
49	ko:K02026 ABC.MS.P1; multiple sugar transport system permease protein
50	ko:K02026 ABC.MS.P1; multiple sugar transport system permease protein
51	ko:K02028 ABC.PA.A; polar amino acid transport system ATP-binding protein [EC:3.6.3.21]
52	ko:K02028 ABC.PA.A; polar amino acid transport system ATP-binding protein [EC:3.6.3.21]
53	ko:K02028 ABC.PA.A; polar amino acid transport system ATP-binding protein [EC:3.6.3.21]
54	ko:K02030 ABC.PA.S; polar amino acid transport system substrate-binding protein
55	ko:K02031 ABC.PE.A; peptide/nickel transport system ATP-binding protein
56	ko:K02035 ABC.PE.S; peptide/nickel transport system substrate-binding protein
57	ko:K02035 ABC.PE.S; peptide/nickel transport system substrate-binding protein
58	ko:K02035 ABC.PE.S; peptide/nickel transport system substrate-binding protein
59	ko:K02037 pstC; phosphate transport system permease protein
60	ko:K02045 cysA; sulfate transport system ATP-binding protein [EC:3.6.3.25]
61	ko:K02049 ABC.SN.A; NitT/TauT family transport system ATP-binding protein
62	ko:K02071 metN; D-methionine transport system ATP-binding protein
63	ko:K02351 K02351; putative membrane protein
64	ko:K02351 K02351; putative membrane protein
65	ko:K02351 K02351; putative membrane protein
66	ko:K02479 K02479; two-component system, NarL family, response regulator
67	ko:K02479 K02479; two-component system, NarL family, response regulator
68	ko:K02483 K02483; two-component system, OmpR family, response regulator
69	ko:K02575 NRT, narK, nrtP, nasA; MFS transporter, NNP family, nitrate/nitrite transporter
70	ko:K02575 NRT, narK, nrtP, nasA; MFS transporter, NNP family, nitrate/nitrite transporter
71	ko:K03296 TC.HAE1; hydrophobic/amphiphilic exporter-1 (mainly G- bacteria), HAE1 family
72	ko:K03305 TC.POT; proton-dependent oligopeptide transporter, POT family
73	ko:K03386 E1.11.1.15, PRDX, ahpC; peroxiredoxin (alkyl hydroperoxide reductase subunit C) [EC:1.11.1.15]
74	ko:K03442 mscS; small conductance mechanosensitive channel
75	ko:K03446 emrB; MFS transporter, DHA2 family, multidrug resistance protein
76	ko:K03446 emrB; MFS transporter, DHA2 family, multidrug resistance protein
77	ko:K03449 MFS.CP; MFS transporter, CP family, cyanate transporter
78	ko:K03466 ftsK, spoIIIE; DNA segregation ATPase FtsK/SpoIIIE, S-DNA-T family
79	ko:K03523 bioY; biotin transport system substrate-specific component
80	ko:K03564 BCP, PRXQ, DOT5; peroxiredoxin Q/BCP [EC:1.11.1.15]
81	ko:K03699 tlyC; putative hemolysin
82	ko:K03798 ftsH, hflB; cell division protease FtsH [EC:3.4.24.-]
83	ko:K03924 moxR; MoxR-like ATPase [EC:3.6.3.-]
84	ko:K03924 moxR; MoxR-like ATPase [EC:3.6.3.-]
85	ko:K03933 cpbD; chitin-binding protein
86	ko:K03933 cpbD; chitin-binding protein
87	ko:K04691 hhoB, degS; serine protease DegS [EC:3.4.21.-]
88	ko:K04750 phnB; PhnB protein
89	ko:K05782 benE; benzoate membrane transport protein
90	ko:K05786 rarD; chloramphenicol-sensitive protein RarD
91	ko:K05814 ugpA; sn-glycerol 3-phosphate transport system permease protein
92	ko:K05845 opuC; osmoprotectant transport system substrate-binding protein
93	ko:K06153 bacA; undecaprenyl-diphosphatase [EC:3.6.1.27]
94	ko:K06158 ABCF3; ATP-binding cassette, subfamily F, member 3
95	ko:K06196 ccdA; cytochrome c-type biogenesis protein
96	ko:K06217 phoH, phoL; phosphate starvation-inducible protein PhoH and related proteins
97	ko:K06381 spoIID; stage II sporulation protein D
98	ko:K06895 lysE, argO; L-lysine exporter family protein LysE/ArgO
99	ko:K06911 K06911; uncharacterized protein
100	ko:K06980 ygfZ; tRNA-modifying protein YgfZ
101	ko:K06994 K06994; putative drug exporter of the RND superfamily
102	ko:K06994 K06994; putative drug exporter of the RND superfamily
103	ko:K06994 K06994; putative drug exporter of the RND superfamily
104	ko:K06996 K06996; uncharacterized protein
105	ko:K06996 K06996; uncharacterized protein
106	ko:K07001 K07001; NTE family protein
107	ko:K07001 K07001; NTE family protein
108	ko:K07032 K07032; uncharacterized protein
109	ko:K07053 K07053; uncharacterized protein
110	ko:K07054 K07054; uncharacterized protein
111	ko:K07090 K07090; uncharacterized protein
112	ko:K07093 K07093; uncharacterized protein
113	ko:K07104 catE; catechol 2,3-dioxygenase [EC:1.13.11.2]
114	ko:K07149 K07149; uncharacterized protein
115	ko:K07160 K07160; UPF0271 protein
116	ko:K07214 fes; enterochelin esterase and related enzymes
117	ko:K07304 msrA; peptide-methionine (S)-S-oxide reductase [EC:1.8.4.11]
118	ko:K07391 comM; magnesium chelatase family protein
119	ko:K07401 K07401; selenoprotein W-related protein
120	ko:K07684 narL; two-component system, NarL family, nitrate/nitrite response regulator NarL
121	ko:K08139 HXT; MFS transporter, SP family, sugar:H+ symporter
122	ko:K08139 HXT; MFS transporter, SP family, sugar:H+ symporter
123	ko:K09118 K09118; uncharacterized protein
124	ko:K09812 ftsE; cell division transport system ATP-binding protein
125	ko:K09932 K09932; uncharacterized protein
126	ko:K09955 K09955; uncharacterized protein
127	ko:K09996 artJ; arginine transport system substrate-binding protein
128	ko:K10039 ABC.GLN1.S; putative glutamine transport system substrate-binding protein
129	ko:K10109 malF; maltose/maltodextrin transport system permease protein
130	ko:K10118 msmF; raffinose/stachyose/melibiose transport system permease protein
131	ko:K10118 msmF; raffinose/stachyose/melibiose transport system permease protein
132	ko:K10234 aglG, ggtD; alpha-glucoside transport system permease protein
133	ko:K10441 rbsA; ribose transport system ATP-binding protein [EC:3.6.3.17]
134	ko:K10441 rbsA; ribose transport system ATP-binding protein [EC:3.6.3.17]
135	ko:K10805 tesB; acyl-CoA thioesterase II [EC:3.1.2.-]
136	ko:K11068 hlyIII; hemolysin III
137	ko:K11085 msbA; ATP-binding cassette, subfamily B, bacterial MsbA [EC:3.6.3.-]
138	ko:K11618 liaR; two-component system, NarL family, response regulator LiaR
139	ko:K11618 liaR; two-component system, NarL family, response regulator LiaR
140	ko:K11741 sugE; quaternary ammonium compound-resistance protein SugE
141	ko:K13985 NAPEPLD; N-acyl-phosphatidylethanolamine-hydrolysing phospholipase D [EC:3.1.4.54]
142	ko:K14166 ycnJ; copper transport protein
143	ko:K14728 K14728; phthiodiolone/phenolphthiodiolone dimycocerosates ketoreductase [EC:1.2.-.-]
144	ko:K14728 K14728; phthiodiolone/phenolphthiodiolone dimycocerosates ketoreductase [EC:1.2.-.-]
145	ko:K15268 eamA; O-acetylserine/cysteine efflux transporter
146	ko:K15580 oppA, mppA; oligopeptide transport system substrate-binding protein
147	ko:K15582 oppC; oligopeptide transport system permease protein
148	ko:K15738 uup; ATP-binding cassette, subfamily F, uup
149	ko:K16139 uidB, gusB; glucuronide carrier protein
150	ko:K17317 gtsC, glcG; glucose/mannose transport system permease protein
151	ko:K18894 K18894; ATP-binding cassette, subfamily B, multidrug efflux pump
152	ko:K18936 mdeA; MFS transporter, DHA2 family, multidrug resistance protein
153	ko:K19265 gpr; L-glyceraldehyde 3-phosphate reductase [EC:1.1.1.-]
154	ko:K19265 gpr; L-glyceraldehyde 3-phosphate reductase [EC:1.1.1.-]
155	ko:K19577 ydhP; MFS transporter, DHA1 family, inner membrane transport protein
